# Supplementary material for: Commercial SARS-CoV-2 Targeted, Protease Inhibitor Focused and Protein–Protein Interaction Inhibitor Focused Molecular Libraries for Virtual Screening and Drug Design
Source: Int J Mol Sci. 2021 Dec 30;23(1):393. doi: 10.3390/ijms23010393 (PMC8745317; doi:10.3390/ijms23010393)
Supplement: Supplementary file 1 [file ijms-23-00393-s001.zip]

Archive with 3 entries (2 files):
- ijms-1522232-supplementary/
- ijms-1522232-supplementary/commercial_targeted_or_focused_libraries_collection.xlsx
- ijms-1522232-supplementary/kralj_commercial_libraries_supplementary.pdf
