# Supplementary material for: Commercial SARS-CoV-2 Targeted, Protease Inhibitor Focused and Protein–Protein Interaction Inhibitor Focused Molecular Libraries for Virtual Screening and Drug Design
Source: Int J Mol Sci. 2021 Dec 30;23(1):393. doi: 10.3390/ijms23010393 (PMC8745317; doi:10.3390/ijms23010393)
Supplement: Supplementary file 1 [file ijms-23-00393-s001.zip › ijms-1522232-supplementary/commercial_targeted_or_focused_libraries_collection.xlsx]

## Sheet: Sheet1
#	Supplier	Name	Type	Com-	Cherry Picking
				pounds
	1	ChemDiv, Inc.	MCE-18	Other Type	54018
Description: MEC-18 library, trends in medicinal chemistry
More information
	2	ChemDiv, Inc.	STAP	Phenotypic screening	15632
Description: selective target activity profiling (STAP), annotating library for phenotypic screening
More information
	3	ChemDiv, Inc.	CNS_MPO	CNS	29557
Description: Central Nervous System gentle Multi-Parameter Optimization Library for improved BBB-permeability
	4	ChemFaces	Hedyotis diffusa Willd. Compound Library	Natural Products	16
Description: Three new iridoid glucosides, 6-O-p-coumaroyl, 6-O-p-methoxycinnamoyl and 6-O-feruloyl ester of scandoside methyl ester, have been isolated along with a known glucoside, asperuloside from the aerial parts of Hedyotis diffusa Willd.
More information
	5	ChemFaces	Hepatoprotective Compound Library	Other Disease-based	242
Description: A unique collection of 165 natural compounds used for Hepatoprotective research and Hepatoprotective drug screening
More information
	6	ChemFaces	Hepatotoxicity Compound Library	Natural Products	34
	7	ChemFaces	HIF Inhibitor Library	Natural Products	48
	8	ChemFaces	Histamine Receptor Inhibitor Library	Natural Products	22
	9	ChemFaces	HIV Inhibitor Library	Natural Products	91
	10	ChemFaces	HMG-CoA Reductase Inhibitor Library	Natural Products	21
	11	ChemFaces	HO-1 Inhibitor Library	Natural Products	104
	12	ChemFaces	HSP (e.g. HSP90) Inhibitor Library	Natural Products	27
	13	ChemFaces	HSV Inhibitor Library	Natural Products	36
	14	ChemFaces	Humulus lupulus Compound Library	Natural Products	14
Description: The fragrant flower cones impart bitterness and flavor, and also have preservative qualities. The extract is antimicrobial, which makes it useful for making natural deodorant. Hops also contain the potent phytoestrogen, 8-prenylnaringenin, that may have a relative binding affinity to estrogen receptors. Hop also contains myrcene, humulene, xanthohumol, myrcenol, linalool, tannins, an…
More information
	15	ChemFaces	IFN- Inhibitor Library	Natural Products	76
	16	ChemFaces	IkB Inhibitor Library	Natural Products	164
	17	ChemFaces	IKK Inhibitor Library	Natural Products	165
	18	ChemFaces	IL Receptor Inhibitor Library	Natural Products	503
	19	ChemFaces	Immunology Inflammation related Inhibitor Library	Natural Products	129
	20	ChemFaces	Immunomodulators Compound Library	Natural Products	105
Description: A unique collection of 71 Immunomodulators natural compounds for high throughput screening (HTS)
More information
	21	ChemFaces	Immunosuppression Compound Library	Natural Products	36
	22	ChemFaces	Influenza virus Inhibitor Library	Anti virus	17
	23	ChemFaces	Inhibitors Compound Library	Natural Products	612
Description: A unique collection of 267 Inhibitor natural compounds
More information
	24	ChemFaces	Insecticides Compound Library	Agrochemicals	84
Description: A unique collection of 39 Insecticides natural compounds
More information
	25	ChemFaces	Insulin-stimulated action Compound Library	Natural Products	29
	26	ChemFaces	Inula Britannica L. Compound Library	Natural Products	16
Description: Cytotoxicity-guided fractionation of the flowers of Inula britannica led to the isolation of four sesquiterpene lactones. These compounds showed cytotoxicity against human tumor cell lines.
More information
	27	ChemFaces	Iridoids Compound Library	Natural Products	129
Description: A unique collection of 163 Iridoids natural compounds for high throughput screening (HTS).
More information
	28	ChemFaces	Isatis tinctoria Compound Library	Natural Products	17
	29	ChemFaces	JAK Inhibitor Library	Kinases	46
	30	ChemFaces	JNK Inhibitor Library	Kinases	262
	31	ChemFaces	LDL Inhibitor Library	Natural Products	66
	32	ChemFaces	Leonurus heterophyllus Sweet. Compound Library	Natural Products	16
Description: Three labdane diterpenes were isolated from the leaves of Leonurus japonicus, in addition to the previously reported preleoheterin. Functions: Smooth menses; Regulate menses; Invigorate blood circulation; Move blood; Reduce masses; Promote urination; Reduce swelling; Disperse phlegm; Disperse edema.
More information
	33	ChemFaces	Lignans Compound Library	Natural Products	244
Description: A unique collection of 329 Lignans natural compounds for high throughput screening (HTS)
More information
	34	ChemFaces	Ligusticum jeholense Nakai et Kitag. Compound Library	Natural Products	17
Description: Seven compounds were separated from the Ligusticum jeholense Nakai extracts. Their structures were identified as levistolide A, xiongterpene, linoleic acid, sucrose, daucosterol, ferulic acid and beta-sitosterol.
More information
	35	ChemFaces	Ligustrum lucidum Compound Library	Natural Products	14
Description: Oleanolic acid and ursolic acid are the main bioactive compounds in fruit of Ligustrumlucidum Ait, which possess anti-inflammatory, antioxidative, antiprotozoal, antimutagenic and anticancer properties. In this study, the ultrasound-assisted extraction of oleanolic acid and ursolic acid from L. lucidum Ait was investigated with HPLC-photodiode array detection.
More information
	36	ChemFaces	Lindera aggregata (Sims) Kosterm. Compound Library	Natural Products	13
Description: Lindera aggregata is a plant species belonging to the Lindera genus. Lindera aggregata radix lindera, It is an ingredient in the traditional Chinese medicine pill Chaihu Shugan Wan against stagnation of liver qi, distension of chest and hypochondria, indigestion, and acid eructation, and in the Lindera Combination Teapills, a Chinese classic herbal formula.
More information
	37	ChemFaces	Liriope muscari (Decne.) Baily Compound Library	Natural Products	16
Description: Liriope muscari is a species of low, herbaceous flowering plants from East Asia.
More information
	38	ChemFaces	Lobelia chinensis Lour Compound Library	Natural Products	16
	39	ChemFaces	Lonicera japonica Thunb. Compound Library	Natural Products	26
Description: Lonicera japonica has been used for thousands of years in China. Now, more than 140 chemical compounds have been isolated; and studies show Lonicera japonica possesses wide pharmacological actions. Meanwhile, it could be used as healthy food, ornamental groundcover, etc.
More information
	40	ChemFaces	Lonicera Japonica Compound Library	Natural Products	21
	41	ChemFaces	LOX Inhibitor Library	Natural Products	25
	42	ChemFaces	Lung protection Compound Library	Natural Products	19
	43	ChemFaces	Lycium barbarum Compound Library	Natural Products	24
Description: Lycium barbarum fruits have a large variety of biological activities and pharmacological functions and play an important role in preventing and treating various chronic diseases, such as diabetes, hyperlipidemia, cancer, hepatitis, hypo-immunity function, thrombosis, and male infertility.
More information
	44	ChemFaces	Lycium chinense Compound Library	Natural Products	36
Description: Lycium chinense Miller extracts may have the possible beneficial effects in Parkinsons disease by attenuating rotenone induced toxicity.
More information
	45	ChemFaces	Magnolia officinalis Rehd et Wils. Compound Library	Natural Products	17
Description: Magnolia officinalis is highly aromatic and contains magnolol and honokiol, two polyphenolic compounds that have demonstrated both anti-anxiety and anti-angiogenic properties. It has also been shown to reduce allergic and asthmatic reactions. Today, the bulk of bark used for commercial and domestic use is supplied by plants in cultivation.
More information
	46	ChemFaces	Magnolia officinalis subsp.biloba (Rehd. et Wils.) Cheng et Law Compound Library	Natural Products	17
Description: Magnolia officinalis subsp. biloba, a traditional Chinese medicinal plant, experienced severe declines in the number of populations and the number of individuals in the late 20th century due to the widespread harvest of the subspecies.
More information
	47	ChemFaces	Mallotus apelta (Lour.) Muell. Arg. Compound Library	Natural Products	17
Description: A new triterpene and six known pentacyclic terpenoids were isolated from the methanol extract of the dried leaves from Mallotus apelta.
More information
	48	ChemFaces	Mangifera indica L. Compound Library	Natural Products	19
Description: Mangiferin is extracted from Mango. Mangiferin shows an exceptionally strong antioxidant capacity. It has a number of pharmacological actions and possible health benefits. These include antidiabetic, antioxidant, antifungal, antimicrobal, antiinflamatory, antiviral, hepatoprotective, hypoglycemic, anti-allergic and anticancer activity.
More information
	49	ChemFaces	MAO Inhibitor Library	Natural Products	16
	50	ChemFaces	MAPK Inhibitor Library	Kinases	102
	51	ChemFaces	Markers Compound Library	Natural Products	23
	52	ChemFaces	MEK Inhibitor Library	Natural Products	43
	53	ChemFaces	Melia toosendan Sieb. et Zucc. Compound Library	Natural Products	13
Description: Toosendanone A, a new euphane (tirucallane)-type triterpene bearing a five-membered ring in the side chain and the first cyclopentanyl protolimonoid, was isolated from the bark of Melia toosendan, along with two new tirucallanes, toosendanic acids A and B.
More information
	54	ChemFaces	Metal-chelators Compound Library	Natural Products	16
	55	Life Chemicals Inc.	ULTIMATE FRAGMENT LIBRARY	Fragments	6552
Description: Ultimate Fragment Library was designed by applying ultimately refined picking approach to our stock screening compound collection. PAINS and in-house developed filtering parameters, such as toxicophore and undesired functionalities, were applied to make up the set of compounds shown here. The total number of compounds in The Life Chemicals Ultimate Fragment Collection amounts to 4,20…
More information
	56	Life Chemicals Inc.	LOW MW FRAGMENT LIBRARY	Fragments	3551
Description: Low MW Fragment Library was designed applying a number of physicochemical filters to its General Fragment Collection. The compounds were passed through MedChem and PAINS structural filters. This resulted in a library of 3,000 compounds.
More information
	57	Life Chemicals Inc.	LOW MW FRAGMENT LIBRARY ADVANCED SET	Fragments	1736
Description: Low MW Fragment Library was designed applying a number of physicochemical filters to its General Fragment Collection. The compounds were passed through MedChem and PAINS structural filters.A refined set of nearly 1,500 fragments was generated by means of more rigorous physicochemical and structural cut-offs.
More information
	58	Life Chemicals Inc.	AgroChemical Microbiocides Library	Agrochemicals	1869
Description: The libraries of agrochemical-like compounds offered by Life Chemicals were created from our instock compound collection based on their physico-chemicall properties and structural features. Basic drug-likeness parameters (ClogP, number of H-bond donors/acceptors and rotatable bonds) were calculated using SYBYLX software.
	59	Life Chemicals Inc.	NATURAL PRODUCT-LIKE FRAGMENT LIBRARY	Fragments	3102
Description: A collection of Natural Product-like Fragments generated via Scaffold Tree approach. Fragments derived from scaffolds showing at least 85 % similarity with the natural product-derived scaffold set mentioned above were included as well. The resulting database was subject to additional structural filtering to give more than 3,200 natural product-like fragments.
More information
	60	Life Chemicals Inc.	Natural Products-like Compounds Library - Similarity Search	Natural Products	886
Description: The Library was designed using 2D fingerprint similarity filtering of Life Chemicals stock collection using commercial databases of Timetek, Specnet, Analyticon, Selleck as the reference sets. A Tanimoto 85% similarity cut-off was applied to afford about 1,000 stock available compounds.
	61	Life Chemicals Inc.	P38 Mitogen-Activated Protein (MAP) Kinase Focused Library	Kinases	1197
Description: Life Chemicals MAP Focused Library is aimed at type I inhibitors that could bind to ATP-binding site of the protein within DFG-in conformation of the activation loop.
	62	Life Chemicals Inc.	3-Phosphoinositide-Dependent Kinase-1 Targeted Library	Other Type	765
Description: Life Chemicals have analyzed ten PDB structures of PDK1 inhibitor complexes and selected structure recorded in 1UU3 PDB entry for in silico search of potential inhibitors among Life Chemicals Stock Compound Collection.
	63	Life Chemicals Inc.	Peptidomimetic Library	Peptidomimetics	5317
Description: Life Chemicals Peptidomimetic library comprises more than 5,000 a-helix and B-turn mimetics selected with ligand-based approach. This included various similarity analysis techniques, such as structural similarity search to known peptidomimetic inhibitors and scaffolds, 3D shape screening, pharmacophore screening and complex substructure search.
	64	Life Chemicals Inc.	Phosphatidylinositol 3-Kinase Targeted Library	Anti cancer	939
Description: Sharp-Focused Library of potential PI3K Inhibitors as promising anticancer agents
	65	Life Chemicals Inc.	c-AMP dependent Protein Kinase Targeted Library	Kinases	728
Description: The X-Ray structure of Human Protein Kinase A with co-crystalized inhibitor (3MVJ PDB entry) with resolution of 2.49 was used for in silico screening of Life Chemicals stock compounds Collection.
	66	Life Chemicals Inc.	Polymerase Focused Library - 15 polymerase assays	Kinases	17029
Description: Life Chemicals in-stock compound collection has been searched for compounds similar to ones included in the reference set using MDL public keys and the Tanimoto similarity cut-off 90%. Output compounds were sorted in the order of their similarity to the reference set and predicted activity having the most active compounds placed at the top of the list.
	67	Life Chemicals Inc.	PPI Focused Library - Machine Learning (Decision Tree) Method	Protein Protein Interaction	2548
Description: To predict which compounds could affect PPI a machine learning method (decision tree, DT) was used. This method is known to be a useful tool to identify a PPI inhibitor profile.
	68	Life Chemicals Inc.	PPI Focused Library Rule of four	Protein Protein Interaction	4256
Description: The rule was used as a filter to accelerate the process of identification of potential PPI inhibitors and gave rise to the library containing 4,300 compounds. All the compounds were passed through PAINS filters.
	69	Life Chemicals Inc.	Biologically Active Compounds Library Pre Plated Set	Bioactive compounds	8000
Description: Life Chemicals Library of Bioactive Compounds contains over 8,500 small molecules that have been tested in functional, binding and other biological assays and have confirmed bioactivity in vitro and/or in vivo against various biological targets of pharmaceutical interest.
	70	Life Chemicals Inc.	Serine Protease Focused Library	Proteases	2979
Description: Life Chemicals Serine Protease Focused Library includes small molecule analogs of known serine proteinase inhibitors with experimentally determined activity. To design this library, a 2D similarity search method was used.
	71	Life Chemicals Inc.	Serine Focused Covalent Inhibitors Library	Pathway Inhibitors	1798
Description: Life Chemicals Team has designed Serine Focused Covalent Library on the basis of combination of specific structural fragments (functional groups) that were reported to form covalent bonds with serine residue in binding sites of proteins2-6 and drug-like filters .
	72	Life Chemicals Inc.	Trypsin Targeted Library	Proteases	821
Description: Trypsin promotes its own production by catalyzing the activation of trypsinogen. 820 compounds from Life Chemicals collection were found to be potential Trypsin inhibitors.
	73	Life Chemicals Inc.	Tirosine Kinase	Kinases	12170
	74	Life Chemicals Inc.	Veterinary Focused Library	Other Type	231
Description: Veterinary Focused Library of 238 compounds includes full structural analogs or structurally similar compounds to those from the reference set of FDA approved veterinary drugs. For each compound, the similarity information (similarity value and corresponding reference compound from DrugBank) is indicated.
	75	Life Chemicals Inc.	PPI Focused Library 2D Similarity Search to Binding DB and Pubmed DB	Protein Protein Interaction	22006
Description: With use of Binding DB and Pubmed DB a reference set of small organic molecules with activity in 28 PPI assays towards 7 targets was collected. The MDL public keys and the Tanimoto similarity cut-off 90% were applied to Life Chemicals stock collection that afforded almost 23,000 compounds Library.
	76	Life Chemicals Inc.	PPI Focused Library 2D Similarity Search to Timbal DB	Protein Protein Interaction	1447
Description: About 1,500 compounds were extracted from Life Chemicals stock HTS collection by 2D fingerprint similarity search towards Timbal DB with Tanimoto 85% threshold.
	77	Life Chemicals Inc.	First PDZ domain of Magi1(d1)	Protein Protein Interaction	2057
Description: The Unity Query Model based on 2I04 PDB entry was created as superposition of features of the ligand structure and corresponding residues from the substrate binding groove of PDZ domain of Magi1. Therefore, the final Unity model contained structural elements both from PDZ binding site residues and HPV E6 peptide pharmacophore.
	78	Life Chemicals Inc.	Second PDZ domain of PSD-95 (1q)	Protein Protein Interaction	1607
Description: The screening model was based on 1QLC PDB entry. There are some differences in the binding groove conformation of PDZ domain observed in 2KA9 pdb.
	79	Life Chemicals Inc.	Second PDZ domain of PSD-95 (2ka9)	Protein Protein Interaction	994
Description: The docking model created was based on 2KA9 PDB entry. The query features were identified from the key residues of the PDZ domain responsible for ligand binding.
	80	Life Chemicals Inc.	Protease Targeted Library	Proteases	1408
Description: Several techniques were implemented to create a target-focused library. Combination of docking method and similarity search, against a reference set, gave us about 1,400 compounds available in-stock.
	81	Selleck Chemicals LLC	FDA-approved Drug Library	Other Type	2188
Description: A unique collection of 2580 approved drugs for high throughput screening (HTS) and high content screening (HCS).
More information
	82	Selleck Chemicals LLC	Preclinical and Clinical Compound Library	Other Type	2267
Description: A unique collection of 2582 preclinical and clinical compounds for high throughput screening (HTS) and high content screening (HCS). A useful tool for drug repurposing, the application of known drugs to treat new disease indication.
More information
	83	Selleck Chemicals LLC	Bioactive Compound Library-I	Bioactive compounds	4421
Description: A unique collection of 6738 bioactive compounds for high throughput screening (HTS) and high content screening (HCS). Bioactivity and safety of some compounds confirmed by preclinical research and clinical trials
More information
	84	Selleck Chemicals LLC	Kinase Inhibitor Library	Kinases	796
Description: A unique collection of 1188 kinase inhibitors for high throughput screening (HTS) and high content screening (HCS).Targets kinases such as RTKs, PI3K, Aurora Kinase, CDK, and MEK.Some inhibitors have been approved by the FDA
More information
	85	Selleck Chemicals LLC	Natural Product Library	Natural Products	1677
Description: A unique collection of 2117 natural products for high throughput screening (HTS) and high content screening (HCS). Structurally diverse, bioactive, and cell permeable
More information
	86	Selleck Chemicals LLC	Human Endogenous Metabolite Compound Library	Metabolism	205
Description: A unique collection of 408 human endogenous metabolites for high-throughput screening and high content screening (HCS). Used for metabonomics and metabolism-related research. For studying human metabolic diseases, exploring the pathogenesis of diseases such as cancer,and opening noval therapeutic ways
More information
	87	Selleck Chemicals LLC	Angiogenesis Related compound Library	Other Disease-based	102
Description: A unique collection of 113 small molecule compounds for high throughput screening(HTS) and high content screening (HCS). A useful tool for finding tumor therapeutic mechanism. Abnormal angiogenesis can lead to a variety of diseases and has become a drug target for exploring the pathogenesis of diseases such as cancer, and opening noval therapeutic ways
More information
	88	Selleck Chemicals LLC	Anti-alzheimers Disease Compound Library	CNS	427
Description: A unique collection of 490 small molecules for for high throughput screening (HTS) and high content screening (HCS).Targets BACE,?-Secretase,5-HT Receptor,Dopamine Receptor,Adenosine Receptor,etc.Used for exploring the mechanism of Alzheimers disease and looking for new treatments
More information
	89	Selleck Chemicals LLC	Antibiotics compound Library	Antibacterials	281
Description: A unique collection of 308 antibiotics for high-throughput screening and high content screening (HCS).A useful tool for identifying drug target.For studying human diseases, opening up new mechanism and ways to treat human disease
More information
	90	Selleck Chemicals LLC	Anti-cancer Compound Library	Anti cancer	1738
Description: A unique collection of 1966 anti-cancer compounds for multiple cancers: Breast Cancer, Leukemia, Lung Cancer, Lymphoma, etc. All compounds have been reported in the article for tumor research. Used for tumor mechanism research and anti-tumor drug screening
More information
	91	Selleck Chemicals LLC	Anti-cancer Metabolism Compound Library	Anti cancer	173
Description: A unique collection of 198 small molecules for for high throughput screening (HTS) and high content screening (HCS).Includes multiple cancer metabolism related targets:mTOR,AMPK,p53,IDH,GLUT,LDHA,etc
More information
	92	Selleck Chemicals LLC	Anti-diabetic Compound Library	Other Disease-based	138
Description: A unique collection of 155 small molecules for exploring the development of diabetes. Targets including both type 1 and type 2 diabetes modulators: DPP-4, GPR, Potassium Channel, PPAR, SGLT, etc.
More information
	93	Selleck Chemicals LLC	Anti-infection Compound Library	Other Disease-based	826
Description: A unique collection of 938 anti-infection compounds with biological activity of antibacterial,antifungal,antiviral,etc. The library mainly includes sulfonamides, aminoglycosides, tetracyclines and macrolides
More information
	94	Selleck Chemicals LLC	Apoptosis Compound Library	Other Type	630
Description: A unique collection of 700 small molecules used for apoptosis research.Targets Bcl-2,Caspase,p53,TNF-alpha,Mdm2,survivin, etc.
More information
	95	Selleck Chemicals LLC	Autophagy Compound Library	Other Type	760
Description: A unique collection of 830 small molecules with autophagy-inducing or autophagy-inhibiting activity. A useful tool for studying the roles of molecules in autophagy. Targets Proteasome, HIF, HDAC, Aurora Kinase, Sirtuin, E3 Ligase, Calcium Channel, mTOR, etc.
More information
	96	Selleck Chemicals LLC	Cambridge Cancer Compound Library	Anti cancer	229
Description: A highly value-added library derived through a collaboration with researchers at the MIT Koch Institute. A unique collection of cancer-targeted compounds for high throughput screening (HTS) and high content screening (HCS). Embraces the whole spectrum of cancer targets, from kinases to notch signaling, to metabolic targets
More information
	97	Selleck Chemicals LLC	Cell Cycle compound library	Other Type	116
Description: A unique collection of 121 small molecule compounds used for cell cycle and related diseases research. A useful tool for studying human diverse diseases, exploring the pathogenesis of diseases,such as cancer,cardiovascular diseases, etc
More information
	98	Selleck Chemicals LLC	CNS-Penetrant Compound Library	CNS	293
Description: A unique collection of 307 small molecule compounds with biological activity used for neurologic research and associated assays. Targets 5-HT Receptor,DHFR,COX,RAAS,AChR etc
More information
	99	Selleck Chemicals LLC	Covalent Inhibitor Library	Pathway Inhibitors	72
Description: A unique collection of 81 covalent Inhibitors for high throughput screening (HTS) and high content screening (HCS). Covalent inhibitors have excellent pharmacokinetic characteristics,and can overcome the resistance generated by mutations
More information
	100	Selleck Chemicals LLC	Drug Repurposing Library	Drug/repurposing	2399
Description: A unique collection of 2837 drugs that are marketed around the world or have passed clinical phase 1 and can be used for high throughput screening (HTS) and high content screening (HCS). Drug repurposing, the application of known drugs to treat new disease indication, holds potential of rapid clinical impact at a lower cost than de novo drug development. Related to oncology, cardiolo…
More information
	101	ChemFaces	Miscellaneous Compound Library	Natural Products	281
Description: A unique collection of 338 Miscellaneous natural compounds for high throughput screening (HTS)
More information
	102	ChemFaces	MMP(e.g.TIMP) Inhibitor Library	Natural Products	190
	103	ChemFaces	Momordica charantia Compound Library	Natural Products	14
Description: Momordica charantia contains several biologically active compounds, chiefly momordicin I and momordicin II, and cucurbitacin B. The plants contains also several bioactive glycosides and other terpenoid compounds .
More information
	104	ChemFaces	Monoterpenoids Compound Library	Natural Products	71
Description: A unique collection of 72 Monoterpenoids natural compounds for high throughput screening (HTS).
More information
	105	ChemFaces	Morus alba L Compound Library	Natural Products	48
	106	ChemFaces	Morus alba L. Compound Library	Natural Products	63
Description: A unique collection of 69 natural compounds from Morus alba Compound Library
More information
	107	ChemFaces	mTOR Inhibitor Library	Natural Products	66
	108	ChemFaces	Murraya exotica L. Compound Library	Natural Products	25
Description: Murraya paniculata is used both in traditional medicine as an analgesic and for wood (for tool handles). Bismurrangatin and murramarin A, two new coumarins, were isolated from the vegetative branches of Murraya exotica. Murramarin A is a rare type of bicoumarin that connects two coumarin moieties by orthoester structure.
More information
	109	ChemFaces	Mutagenic Compound Library	Natural Products	11
	110	ChemFaces	NADPH-oxidase Inhibitor Library	Natural Products	71
	111	ChemFaces	Nematicidal Compound Library	Agrochemicals	19
	112	ChemFaces	Nephroprotective Compound Library	Natural Products	37
	113	ChemFaces	Neuroprotection Compound Library	Natural Products	329
Description: A unique collection of 223 Neuroprotection natural compounds for high throughput screening (HTS)
More information
	114	ChemFaces	NF-kB Inhibitor Library	Natural Products	566
	115	ChemFaces	NMDAR Inhibitor Library	Other Type	14
	116	ChemFaces	NO Inhibitor Library	Natural Products	404
	117	ChemFaces	NOS Inhibitor Library	Natural Products	322
	118	ChemFaces	Nrf2 Inhibitor Library	Natural Products	96
	119	ChemFaces	Olea europaea L. Compound Library	Natural Products	17
Description: The olive tree, Olea europaea, has been cultivated for olive oil, fine wood, olive leaf, and the olive fruit.
More information
	120	ChemFaces	Onychium japonicum (Thunb.) Kunze Compound Library	Natural Products	15
Description: Onychium japonicum, commonly known as carrot fern, is a perennial. The carrot fern is a species in the genus Onychium which contains 10 species and belongs to the family of the Adiantaceae.
More information
	121	ChemFaces	Ophiopogon japonicus (Thunb.) Ker-Gawl. Compound Library	Natural Products	17
Description: In Chinese medicine Ophiopogon japonicus tuber, known as mai men dong, is the cardinal herb for yin deficiency. According to the Chinese Herbal Medicine Materia Medica, the herb is sweet, slightly bitter and slightly cold, enters the heart, lung and stomach channels and nourishes the yin of the stomach, spleen, heart and lungs and clears heat and quiets irritability.
More information
	122	ChemFaces	P-gp Inhibitor Library	Natural Products	58
	123	ChemFaces	p21 Inhibitor Library	Natural Products	89
	124	ChemFaces	p38MAPK Inhibitor Library	Kinases	296
	125	ChemFaces	P450 (e.g. CYP17) Inhibitor Library	Natural Products	182
	126	ChemFaces	p53 Inhibitor Library	Natural Products	139
	127	ChemFaces	p65 Inhibitor Library	Natural Products	152
	128	ChemFaces	Paederia scandens (Lour.) Merr Compound Library	Natural Products	18
Description: A new sulfur-containing iridoid glucoside, named paederoside B, was isolated from the stems of Paederia scandens. The structure of the new compound was elucidated as paederosidyl paederosidate by spectral evidence.
More information
	129	ChemFaces	Paeonia lactiflora Pall. Compound Library	Natural Products	16
Description: Paeonia lactiflora, also Chinese Peony, and common garden peony is a herbaceous perennial flowering plant in the family Paeoniaceae, native to central and eastern Asia from eastern Tibet across northern China to eastern Siberia.
More information
	130	ChemFaces	PAFR Inhibitor Library	Natural Products	42
	131	ChemFaces	Panax ginseng C. A. Mey. Compound Library	Natural Products	51
Description: A unique collection of 52 natural compounds from Panax ginseng Compound Library
More information
	132	ChemFaces	Panax ginseng C. A. Mey Compound Library	Natural Products	49
	133	ChemFaces	Panax notoginseng (Burk.) F.H.Chen Compound Library	Natural Products	26
Description: Panax notoginsengis a species of the genus Panax. The scientific names for the plant commonly used are either Panax notoginseng or Panax pseudoginseng. It is most commonly referred to as Notoginseng.
More information
	134	ChemFaces	Paris yunnanensis Franch. Compound Library	Natural Products	15
Description: Some Paris species are used in traditional Chinese medicine for their analgesic and anticoagulant properties, most notably as an ingredient of Yunnan Baiyao.
More information
	135	ChemFaces	PARP Inhibitor Library	Natural Products	119
	136	ChemFaces	PDE Inhibitor Library	Natural Products	25
	137	ChemFaces	Peucedanum praeruptorum Dunn Compound Library	Natural Products	15
Description: The root of Peucedanum praeruptorum Dunn. was extracted with solvents at different polarity obtaining three chemical fractions: aqueous (H2O), n-butanol (BuOH) and ethyl acetate (AcOEt). From AcOEt praeruptorins A and B were isolated by column chromatography on silica gel, using toluene/ethyl acetate as eluent, and identified by 1H and 13C NMR analysis.
More information
	138	ChemFaces	PGE Inhibitor Library	Natural Products	185
	139	ChemFaces	Phellodendron Chinense Schneid. Compound Library	Natural Products	21
Description: Phellodendron chinense is a plant species in the genus Phellodendron. The isocoumarin derivative 3-acetyl-3,4-dihydro-5,6-dimethoxy-1H-2-benzopyran-1-one can be found in Hung bai (P. chinense), one of the fifty fundamental herbs of traditional Chinese medicine.
More information
	140	ChemFaces	Phenols Compound Library	Natural Products	527
Description: A unique collection of 709 Phenols natural compounds for high throughput screening (HTS).
More information
	141	ChemFaces	Phenylpropanoids Compound Library	Natural Products	227
Description: A unique collection of 250 Phenylpropanoids natural compounds for high throughput screening (HTS).
More information
	142	ChemFaces	Physalis alkekengi Compound Library	Natural Products	11
Description: A new steroidal constituent named physalin T was isolated from the aqueous extract of Physalis alkekengi var. francheti.
More information
	143	ChemFaces	Phytoalexin Compound Library	Agrochemicals	31
	144	ChemFaces	Phytotoxic Compound Library	Agrochemicals	17
	145	ChemFaces	PI3K Inhibitor Library	Natural Products	203
	146	ChemFaces	Pigments Compound Library	Other Disease-based	14
	147	ChemFaces	PKA Inhibitor Library	Natural Products	41
	148	ChemFaces	PKC Inhibitor Library	Natural Products	78
	149	ChemFaces	Platycladus orientalis Compound Library	Natural Products	24
Description: Platycladus orientalis were usually prescribed with heat-clearing herbs to reinforce the efficacy of hemostasis.Leaves show a wide spectrum of pharmacological activities, such as anti-inflammatory, antioxidant, antimicrobial, disinsection, anticancer, diuretic, hair growth-promoting, neuroprotective and antifibrotic activities.
More information
	150	ChemFaces	Platycodon grandiforus (Jacq.) A. DC. Compound Library	Natural Products	16
Description: Platycodon grandiflorum, as the traditional Chinese medicine, has been employed for dispersing the lung and resolving phlegm soothing the throat, and promoting pus discharge in ancient days.
More information
	151	ChemFaces	Polygala tenuifolia Willd. Compound Library	Natural Products	15
Description: Polygala tenuifolia is an herb in the family Polygalaceae which is hardy to USDA Zone 6.Yuan Zhi is used primarily as an expectorant. It is one of the 50 fundamental herbs used in traditional Chinese medicine.
More information
	152	ChemFaces	Polygonum cuspidatum Sieb. et Zucc. Compound Library	Natural Products	26
Description: Resveratrol is a naturally occurring polyphenolic phytoalexine found in medicinal plants of the Polygonum species. Resveratrol reduced lipogenesis from palmitate in the liver and adipose tissue in vivo. Resveratrol inhibits tumor growth and causes apoptosis as a cancer chemopreventive mechanism.
More information
	153	ChemFaces	Polygonum multiflorum Compound Library	Natural Products	18
Description: Polygonum multiflorum is used in traditional Chinese medicine as a tonic and an anti-aging remedy. There is insufficient scientific evidence to determine its effectiveness for any treatment.
More information
	154	ChemFaces	Potassium Channel Inhibitor Library	Natural Products	97
	155	ChemFaces	PPAR Inhibitor Library	Natural Products	102
	156	ChemFaces	Precursors Compound Library	Natural Products	55
	157	ChemFaces	Pro-apoptotic Compound Library	Natural Products	115
	158	ChemFaces	Pro-osteoblastogenesis Compound Library	Natural Products	24
	159	ChemFaces	Progestogen receptor Inhibitor Library	Natural Products	61
	160	ChemFaces	Prunus mume Compound Library	Natural Products	17
Description: The fruits of Prunus mume are a common commercial product and a valuable source of food. The Prunus. mume fruit led to the isolation of nine terpenes, including three ursane-type triterpenes, two cycloartane-type triterpenes, and four tocopherols, as well as four sterols.
More information
	161	ChemFaces	Psoralea bituminosa L. Compound Library	Natural Products	23
Description: Psoralea bituminosa L. is synonym of Bituminaria bituminosa (L.) C. H. Stirt. Bituminaria bituminosa, the Arabian pea or pitch trefoil, is a perennial Mediterranean herb species in the genus Bituminaria. The pterocarpans bitucarpin A and B can be isolated from the aerial parts of B. bituminosa.
More information
	162	ChemFaces	Psoralea corylifolia L. Compound Library	Natural Products	33
Description: Psoralea corylifolia (Babchi) is an important plant in the Indian Ayurveda and Tamil Siddha systems of medicine, and also Chinese medicine. The seeds of this plant contain a variety of coumarins including psoralen. An extract of the plants fruit Fructus psoralen has been shown to act as a norepinephrine-dopamine reuptake inhibitor.
More information
	163	ChemFaces	Pteris semipinnata L. Compound Library	Natural Products	19
Description: Six new ent-15-oxokauran-19-oic acid derivatives, named pterisolic acids A-F (1-6), were isolated from the ethanol extract of the fern Pteris semipinnata (Pteridaceae), and the structures of these new ent-kauranoids were elucidated on the basis of extensive spectroscopic studies and single crystal X-ray diffraction analysis.
More information
	164	ChemFaces	Pueraria lobata (Willd.) Ohwi Compound Library	Natural Products	26
Description: Pueraria lobata (Kudzu) has been used as a form of erosion control and also to enhance the soil. As a legume, it increases the nitrogen in the soil via a symbiotic relationship with nitrogen-fixing bacteria. Kudzu also contains a number of useful isoflavones, including daidzein and daidzin.
More information
	165	ChemFaces	Pueraria lobata(Willd.)Ohwi Compound Library	Natural Products	18
	166	ChemFaces	Pulsatilla chinensis (Bge.) Regel Compound Library	Natural Products	14
Description: The genus Pulsatilla contains about 33 species of herbaceous perennials native to meadows and prairies of North America, Europe, and Asia.
More information
	167	ChemFaces	Punica granatum L. Compound Library	Natural Products	16
Description: The different punicalagins present in P. granatum are granatin A and B, punicacortein A, B, C and D, 5-O-galloylpunicacortein D, punicafolin, punigluconin, punicalagin, 1-alpha-O-galloylpunicalagin, punicalin and 2-O-galloyl-punicalin. Other phenolics include catechins, gallocatechins, and anthocyanins, such as prodelphinidins, delphinidin, cyanidin, and pelargonidin.
More information
	168	ChemFaces	Quinones Compound Library	Natural Products	37
Description: A unique collection of 43 Quinones natural compounds for high throughput screening (HTS),
More information
	169	ChemFaces	Radioprotectants Compound Library	Anti cancer	18
	170	ChemFaces	Radix Paeoniae Rubra Compound Library	Natural Products	16
	171	ChemFaces	Rauvolfia verticillata (Lour.) Baill. Compound Library	Natural Products	25
Description: Rauvolfia verticillata used in China to treat snake poisoning, malaria, and typhus. The roots are used to treat hypertension and as a sedative.
More information
	172	ChemFaces	Rehmannia glutinosa (Gaert.) Libosch. ex Fisch. et Mey. Compound Library	Natural Products	22
Description: Rehmannia glutinosa is one of the 50 fundamental herbs used in traditional Chinese medicine. One of the traditional uses in traditional Chinese medicine for Rehmannia glutinosa has been in the area of tinnitus and hearing loss. The plant seems to have efficacy in the scavenging of free radicals in vitro.
More information
	173	ChemFaces	Rheum officinale L. Compound Library	Natural Products	19
Description: The root and stem of R. officinale are used to treat constipation, as well as to aid in the dissolution of blood clots and pus eruptions. Is used in traditional Chinese medicine, where it is called yao yong da huang, and is also a component in the North American herbal remedy called Essiac tea. In modern medicine, R. officinale has been found to be useful in treatment of Hepatitis B.
More information
	174	ChemFaces	Rheum palmatum L. Compound Library	Natural Products	25
Description: Rheum palmatum L. has many pharmacological actions, such as purgation, antibacterial, antitumor, antimutagenicity curing mental and renal disorders.
More information
	175	ChemFaces	Rhodiola rosea L. Compound Library	Natural Products	18
Description: Rhodiolarosea L. (Crassulaceae) is traditionally used in Eastern Europe and Asia to stimulate the nervous system, enhance physical and mental performance, treat fatigue, psychological stress and depression. Rhodiola rosea contains a variety of compounds that may contribute to its effects, including the class of rosavins which include rosavin, rosarin, and rosin.
More information
	176	ChemFaces	ROS Inhibitor Library	Natural Products	344
	177	ChemFaces	Rubia cordifolia L. Compound Library	Natural Products	17
Description: Rubia cordifolia was an economically important source of a red pigment in many regions of Asia, Europe and Africa. The plants roots contain an organic compound called Alizarin, that gives its red colour to a textile dye known as Rose madder.
More information
	178	ChemFaces	Salvia miltiorrhiza Bge. Compound Library	Natural Products	80
Description: A unique collection of 81 natural compounds from Salvia miltiorrhiza Compound Library
More information
	179	ChemFaces	Sanguisorba officinalis L. var. longifolia (Bert.) Yu et Li Compound Library	Natural Products	20
Description: Sanguisorba officinalis has been in use by Traditional Chinese Medicine for thousands of years, probably through the employment of the doctrine of signatures as a treatment for bleeding.
More information
	180	ChemFaces	Saposhnikovia divaricata (Turcz.) Schischk. Compound Library	Natural Products	22
Description: The dry root of Saposhnikovia divaricata (Turcz.) Schischk., Siler, a perennial herb of the carrot family. It is a herbal ingredient included in many polyherb formulae. This study investigated the in vitro anti-proliferative, antioxidant and anti-inflammatory activities of the SD extract.Fourteen compounds were isolated from the ethanol extraction.
More information
	181	ChemFaces	Saposhnikovia divaricata Compound Library	Natural Products	27
Description: The dry root of Saposhnikovia divaricata (Turcz.) Schischk., Siler, a perennial herb of the carrot family. It is a herbal ingredient included in many polyherb formulae. This study investigated the in vitro anti-proliferative, antioxidant and anti-inflammatory activities of the SD extract. Fourteen compounds were isolated from the ethanol extraction.
More information
	182	ChemFaces	Sarcandra glabra (Thunb.) Nakai Compound Library	Natural Products	18
Description: Bladhia glabra Thunberg, Trans. Linn. Soc. London 2: 331. 1794; Ardisia glabra (Thunberg) de Candolle; Chloranthus glaber (Thunberg) Makino.
More information
	183	ChemFaces	Saussurea lappa Clarke Compound Library	Natural Products	21
Description: The dried root of S. lappa has been traditionally used for alleviating pain in abdominal distention and tenesmus, indigestion with anorexia, dysentery, nausea, and vomiting. Santamarin is a sesquiterpene lactone isolated from S. lappa.
More information
	184	ChemFaces	Schisandra chinensis (Turcz.) Baill. Compound Library	Natural Products	34
Description: Schizandrin is one of the main dibenzocyclooctadiene lignans present in the fruit of Schisandra chinensis. In vitro biological activities including hepatoprotective, antiviral and neuroprotective effects of schizandrin and other dibenzocyclooctadiene lignans have been reported. Recent studies have demonstrated that schizandrin exhibits anti-oxidative effects in mice.
More information
	185	ChemFaces	Scutellaria baicalensis Georgi Compound Library	Natural Products	29
Description: Scutellaria baicalensis is a species of flowering plant in the Lamiaceae family. Scutellaria baicalensis Georgi contains wogonin, a flavone which was found in one study to have anxiolytic properties in mice at doses of 7.5 to 30 mg/kg, without exhibiting the sedative and muscle-relaxing properties of benzodiazepines. It may have anti-tumor potential.
More information
	186	ChemFaces	Scutellaria barbata D.Don Compound Library	Natural Products	27
Description: Scutellaria barbata is used in some traditional herbal sleeping remedies and for anxiety, migraines, and depression. Bionovo is testing its use as a treatment for advanced breast cancer and pancreatic cancer.
More information
	187	ChemFaces	Sedative hypnotics Compound Library	CNS	26
	188	ChemFaces	Senecio scandens Compound Library	Natural Products	24
Description: Senecio scandens, Herbs, perennial, scandent, rhizomatous.
More information
	189	ChemFaces	Sesquiterpenoids Compound Library	Natural Products	295
Description: A unique collection of 503 Sesquiterpenoids natural compounds for high throughput screening (HTS).
More information
	190	ChemFaces	Silybum marianum (L.) Gaertn. Compound Library	Natural Products	17
Description: The biosynthesis of the flavonolignan silymarin, a constitutive compound of the fruits of Silybummarianum with strong antihepatotoxic and hepatoprotective activities, is severely reduced in cell cultures of this species. In herbalism, it is used in cases of liver diseases (cirrhosis, jaundice and hepatitis), gallbladder disease, and is claimed to protect the liver against poisons.
More information
	191	ChemFaces	Skin-whitening agents Compound Library	Natural Products	18
	192	ChemFaces	SOD Inhibitor Library	Natural Products	73
	193	ChemFaces	Sodium Channel Inhibitor Library	Ion Channels	51
	194	ChemFaces	Solanum nigrum L. Compound Library	Natural Products	19
Description: Solanum nigrum is a species in the Solanum genus, native to Eurasia and introduced in the Americas, Australasia and South Africa.Ripe berries and cooked leaves are used as food in some locales; and plant parts are used as a traditional medicine.
More information
	195	ChemFaces	Sophora flavescens Ait Compound Library	Natural Products	38
Description: A unique collection of 38 natural compounds from Sophora flavescens Compound Library
More information
	196	ChemFaces	Sophora viciifolia Hance Compound Library	Natural Products	18
Description: Six alkaloids have been isolated from the flowers of Sophora viciifolia for the first time. Based on of physico-chemical methods and spectroscopic analysis, their structures have been identified as oxymatrine, oxysophocarpine, sophocarpine, matrine, sophoramine and sophoridine.
More information
	197	ChemFaces	Spatholobus suberectus Dunn Compound Library	Natural Products	19
Description: Spatholobus suberectus, Woody climbers, shrubby when young.
More information
	198	ChemFaces	Src Inhibitor Library	Natural Products	20
	199	ChemFaces	STAT Inhibitor Library	Natural Products	113
	200	ChemFaces	Steroids Compound Library	Natural Products	222
Description: A unique collection of 274 Steroids natural compounds for high throughput screening (HTS).
More information
	201	ChemFaces	Stevia rebaudiana (Bertoni) Hemsl Compound Library	Natural Products	19
Description: Stevia is a genus of about 240 species of herbs and shrubs in the sunflower family, native to subtropical and tropical regions from western North America to South America. The species Stevia rebaudiana, commonly known as sweetleaf, sweet leaf, sugarleaf, or simply stevia, is widely grown for its sweet leaves.
More information
	202	ChemFaces	Sweeteners Compound Library	Natural Products	21
	203	ChemFaces	Swertia bimaculata (Sieb.et Zucc.)Hook.f.et Thoms. H. Smith Compound Library	Natural Products	16
Description: Swerilactones from Swertia mileensis showed anti-hepatitis B virus activity in vitro.
More information
	204	ChemFaces	Tamarix chinensis Lour Compound Library	Natural Products	22
Description: The compounds from Tamarix chinensis were isolated and purified by column chromatography and their structures were elucidated through spectroscopic analysis.
More information
	205	ChemFaces	Taxus cuspidata Sieb. Et Zucc. Compound Library	Natural Products	22
Description: New taxoids, taxuspinanane A, showing potent cytotoxic activity, and taxuspinanane B, have been isolated from the stems of Taxus cuspidata Sieb. et. Zucc. var. nana Rehder. Their structures were elucidated by extensive 2D NMR and MS spectroscopic analysis.
More information
	206	ChemFaces	Taxus yunnanensis Cheng et L. K. Fu Compound Library	Natural Products	11
Description: The H2O, H2O/MeOH (1:1) extracts from the wood of Taxus yunnanensis showed a remarkable inhibitory effect on induced histamine release from the human basophilic cell line, KU812. The eleven constituents purified from the wood extracts of Taxus yunnanensis were tested by an in vitro histamine release inhibition assay.
More information
	207	ChemFaces	TGF-Smad Inhibitor Library	Natural Products	101
	208	ChemFaces	Thymus serpyllum L. Compound Library	Natural Products	14
Description: (E)-nerolidol, caryophyllene oxide, myrcene and borneol chemotypes of Thymus serpyllum drug are distinguishable. The chemical composition of samples from Russia, Latvia and Armenia is very variable.
More information
	209	ChemFaces	TLR Inhibitor Library	Natural Products	61
	210	ChemFaces	TNF- Inhibitor Library	Natural Products	519
	211	ChemFaces	Topoisomerase Inhibitor Library	Natural Products	24
	212	ChemFaces	Toxicity Compound Library	Natural Products	76
Description: A unique collection of 60 Toxicity natural compounds for screening
More information
	213	ChemFaces	Trichosanthes kirilowii Compound Library	Natural Products	27
Description: Trichosanthes kirilowii is a source of the toxic anti-HIV type I ribosome-inactiving lectin trichosanthin.It is found that the anti-tumor components isolated from the extract of trichosanthes (EOT) are cucurbitacin D and dihydrocucurbitacin D, and suggest that cucurbitacin D induces apoptosis through caspase-3 and phosphorylation of JNK in hepatocellular carcinoma cells.
More information
	214	ChemFaces	Tripterygium wilfordii Hook. f. Compound Library	Natural Products	37
Description: Tripterygium wilfordii recently has been investigated as a treatment for a variety of disorders including rheumatoid arthritis, chronic hepatitis, chronic nephritis, ankylosing spondylitis, as well as several skin disorders. A re
More information
	215	ChemFaces	Triterpenoids Compound Library	Natural Products	768
Description: A unique collection of 887 Triterpenoids natural compounds for high throughput screening (HTS)
More information
	216	ChemFaces	Tussilago farfara L Compound Library	Natural Products	19
	217	ChemFaces	Tyrosinase Inhibitor Library	Natural Products	57
	218	ChemFaces	Vaccinium myrtillus Compound Library	Natural Products	29
Description: A unique collection of 29 natural compounds from Vaccinium myrtillus Compound Library
More information
	219	ChemFaces	Vaccinium vitis-idaea L. Compound Library	Natural Products	18
Description: The berries of Vaccinium vitis-idaea contain plentiful organic acids, vitamin C, vitamin A (as beta carotene), B vitamins (B1, B2, B3), and the elements potassium, calcium, magnesium, and phosphorus. In addition to these nutrients, they also contain phytochemicals that are thought to counteract urinary-tract infections, and the seeds are rich in omega-3 fatty acids.
More information
	220	ChemFaces	Vasoprotective Compound Library	Cardiovascular Disease	22
	221	ChemFaces	Vasorelaxation Compound Library	Cardiovascular Disease	73
	222	ChemFaces	VEGFR Inhibitor Library	Other Type	126
	223	ChemFaces	Vitex negundo Linn. var. cannabifolia Compound Library	Natural Products	16
Description: Vitex negundo, commonly known as the five-leaved chaste tree, is a large aromatic shrub with quadrangular, densely whitish, tomentose branchlets. It is widely used in folk medicine, particularly in South and Southeast Asia.
More information
	224	ChemFaces	Vitis vinifera L. Compound Library	Natural Products	15
Description: V. vinifera contains many phenolic compounds. Anthocyanins can be found in the skin of the berries, hydroxycinnamic acids in the pulp and condensed tannins of the proanthocyanidins type in the seeds. Stibenoids can be found in the wood.
More information
	225	ChemFaces	Wnt-catenin Inhibitor Library	Natural Products	47
	226	ChemFaces	Wound-healing Compound Library	Natural Products	18
	227	ChemFaces	Xanthium sibiricum Patrin ex Widder in Fedde Compound Library	Natural Products	16
Description: Cockleburs (Xanthium) are a genus of flowering plants native to the Americas and eastern Asia. It has become an invasive species worldwide. It invades agricultural lands and can be poisonous to livestock, including horses, cattle, and sheep.
More information
	228	ChemFaces	Xanthones Compound Library	Natural Products	80
Description: A unique collection of 129 Xanthones natural compounds for high throughput screening (HTS)
More information
	229	ChemFaces	Zingiber officinale Rosc Compound Library	Natural Products	17
	230	ChemFaces	Zingiber officinale Roscoe Compound Library	Natural Products	21
Description: The traditional medical form of ginger historically was called Jamaica ginger; it was classified as a stimulant and carminative and used frequently for dyspepsia, gastroparesis, slow motility symptoms, constipation, and colic. It was also frequently employed to disguise the taste of medicines.
More information
	231	ChemFaces	Ziziphus jujuba Mill. var. inermis (Bunge) Rehd. Compound Library	Natural Products	22
Description: Eight flavonoid compounds were isolated from the seeds of ZiziphusjujubaMill var. Spinosa. On the basis of chemical and spectral analyses their structures were elucidated as swertish and spinosin. Spinosin and swertish possess significant sedative activity.
More information
	232	ChemFaces	Ziziphus jujuba var. spinosa (Bunge) Hu Compound Library	Natural Products	16
Description: The fruits of Ziziphus jujuba are used in Chinese and Korean traditional medicine, where they are believed to alleviate stress, and traditionally for antifungal, antibacterial, antiulcer, anti-inflammatory, sedative, antispastic, antifertility/contraception, hypotensive and Antinephritic, cardiotonic, antioxidant, immunostimulant, and wound healing properties.
More information
	233	ChemFaces	Astragalus membranaceus (Fisch.) Bunge Compound Library	Natural Products	18
Description: Astragalus membranaceus are defined in the Pharmacopoeia of the Peoples Republic of China as Radix Astragali. It has been prescribed for centuries for general weakness, chronic illnesses, and to increase overall vitality. The main constituents of Astragalus membranaceus include polysaccharides, saponins, flavonoids, amino acids, and trace elements.
More information
	234	ChemFaces	Astragalus membranaceus ( Fish ) Bunge var. Mongholicus (Bunge) Hsiao Compound Library	Natural Products	22
Description: Astragalus membranaceus are defined in the Pharmacopoeia of the Peoples Republic of China as Radix Astragali. It has been prescribed for centuries for general weakness, chronic illnesses, and to increase overall vitality. The main constituents of Astragalus membranaceus include polysaccharides, saponins, flavonoids, amino acids, and trace elements.
More information
	235	ChemFaces	ATPase Inhibitor Library	Natural Products	97
	236	ChemFaces	Atractylodes lancea (Thunb.) DC. Compound Library	Natural Products	16
Description: Atractylodes lancea Thunb. is a species of Atractylodes that grows in central China. It is one source of cong zhu, a Chinese herbal medicine that acts primarily on the digestive system.
More information
	237	ChemFaces	Atropa belladonna L. Compound Library	Natural Products	19
Description: Atropa belladonna has been used in herbal medicine for centuries as a pain reliever, muscle relaxer, and anti-inflammatory, and to treat menstrual problems, peptic ulcer disease, histaminic reaction, and motion sickness.
More information
	238	ChemFaces	Aucklandia lappa Compound Library	Natural Products	21
Description: Aucklandia lappa Decne, a well-known traditional herbal medicine, is used for the treatment of asthma, rheumatism, coughs, tuberculosis and numerous other diseases. The present study evaluated the inhibitory effects of the three sesquiterpene lactones costunolide, dehydrocostus lactone, and alantolactone, isolated from a 70% methanolic extract of Aucklandia lappa, on the expression o…
More information
	239	ChemFaces	Autophagic inducers Compound Library	Natural Products	16
	240	ChemFaces	Autophagy Inhibitor Library	Pathway Inhibitors	31
	241	ChemFaces	BACE Inhibitor Library	Natural Products	19
	242	ChemFaces	Bcl-2Bax Inhibitor Library	Natural Products	330
	243	ChemFaces	Belamcanda chinensis (L.) DC. Compound Library	Natural Products	16
Description: The leopard lily is a flowering perennial of Chinese origin and is locally used in Chinese villages for its medicinal values. Currently, studies are underway to investigate its apparent potential against prostate cancer. The dried rhizome has long been used in East Asia to treat throat troubles, asthma, swollen liver and spleen, gonorrhea, malaria, and arrow poisoning.
More information
	244	ChemFaces	Beta Amyloid Inhibitor Library	Natural Products	87
	245	ChemFaces	Broussonetia papyrifera Compound Library	Natural Products	14
Description: The secretion profiles of pro-inflammatory parameters, including nitric oxide (NO), tumor necrosis factor-a (TNF-a), and interleukin were found to be significantly reduced in 10-80 g/ml dose ranges of n-hexane fraction (BP-H) from methanol extract of B. papyrifera stem bark.
More information
	246	ChemFaces	c-Myc Inhibitor Library	Natural Products	27
	247	ChemFaces	Caesalpinia sappan L. Compound Library	Natural Products	16
Description: Caesalpinia sappan possesses medicinal abilities as an anti-bacterial and for its anti-coagulant properties. It also produces a valued type of reddish dye called brazilin, used for dyeing fabric as well as making red paints and inks.
More information
	248	Life Chemicals Inc.	Aquaporins Targeted Library	Other Type	2014
Description: Selective compounds were sorted by score value and binding site accessory - aq1,4 (these two were combined as their structures are too similar) site1 - 607, site3 - 340, aq5 site1 - 724, site3 - 343.
	249	Life Chemicals Inc.	Chelator Focused Library	Other Type	5729
Description: Life Chemicals offers new Chelator Library (5,729 compounds). Selected chelator types demonstrate binding metal ions and affinities to metalloproteins providing a diverse range of molecular platforms which can be used for design, synthesis and screening lead compounds.
	250	Life Chemicals Inc.	CNS Targeted Library	CNS	7175
Description: CNS library comprises over 7,175 carefully selected small organic molecules. PAINS and toxicophore filters were applied to the library. Calculations were done using SYBYLX software.
	251	Life Chemicals Inc.	COVALENT FRAGMENT LIBRARY	Fragments	4021
Description: Life Chemicals designed the Library of 1,180 Covalent Fragments based on The Stock Compound Collection. Preliminary set of covalent fragments was created by singling out compounds with specific structural fragments that are known to form covalent bonds with amino acid residues in binding sites of targeted proteins.
More information
	252	Life Chemicals Inc.	COVALENT FRAGMENT LIBRARY ADVANCED SET	Fragments	2456
Description: Preliminary set of covalent fragments was created by singling out compounds with specific structural fragments that are known to form covalent bonds with amino acid residues in binding sites of targeted proteins.
More information
	253	Life Chemicals Inc.	Epigenetic Targeted Library	Epigenetics	6983
Description: Epigenetic Targeted Library - Docking Screening (7,019 compounds)
	254	Life Chemicals Inc.	FRAGMENT LIBRARY WITH EXPERIMENTAL SOLUBILITY DATA	Fragments	15055
Description: Fragment Library with Experimental Solubility Data includes over 12,800 compounds, mainly from our Advanced Set of The General Fragment Library, with confirmed experimental solubility at 200 mM in DMSO.
More information
	255	Life Chemicals Inc.	GPCR 2D Similarity Focused Library	GPCR	7639
Description: The library of potential GPCR activity modulators that is based on known structure and activity data for GPCR was designed targeting compounds available publicly. The resulted Life Chemicals GPCR 2D Similarity Focused Library comprises 7,639 compounds.
	256	Life Chemicals Inc.	GPCR 2D Similarity Focused Library Allosteric Subset	GPCR	2254
Description: The library of potential GPCR activity modulators that is based on known structure and activity data for GPCR was designed targeting compounds available publicly. The result is Life Chemicals GPCR 2D Similarity Focused Library. A separate compound sub-set (2,254 compounds) is offered as well based on the known allosteric modulators of GPCR (T = 0.80).
	257	Life Chemicals Inc.	Ion Channel Focused Libraries	Ion Channels	5925
Description: This library was designed with receptor-based approach employing X-ray data for 10 human Ion Channel targets (complexed with small-molecule ion channel modulators) available from Protein Data Bank.
	258	Life Chemicals Inc.	Lysine-specific demethylase 4A (KDM4A) Receptor Based Focused Library	Epigenetics	2003
Description: The receptor-based library of potential Lysine-specific demethylase 4A (KDM4A) inhibitors has been designed by Life Chenicals based on known X-ray data for complex with pyrido[3,4-d]pyrimidin-4(3H)-one derivative.
	259	Life Chemicals Inc.	Matrix Metalloproteinase Focused Library	Other Type	2068
Description: Total number of compounds in Matrix Metalloproteinase Focused Library: 2,068. The library contains compounds predicted to be active against the following targets: - 1,2-dihydroxy-3-keto-5- methylthiopentene dioxygenase - 72 kDa type IV collagenase - ADAMTS5 - Collagenase - Collagenase 3 - Matrix metalloproteinase 1,2,9,3,11,12,13,14,15
	260	Life Chemicals Inc.	Nuclear Receptors Targeted Libraries	Nuclear receptors	5156
Description: Nuclear Receptor Targeted Libraries from Life Chemicals comprise compounds selected with proteinligand docking method.
	261	Life Chemicals Inc.	SIRT Targeted Library	Epigenetics	756
Description: SIRT Targeted Library (757 compounds)
	262	Life Chemicals Inc.	Antiviral Library by 2D Similarity	Anti virus	17932
Description: The Library was designed with 2D fingerprint similarity search against the reference set of 6,937 biologically active compounds from 33 therapeutically relevant viral assays. 18,047 potential antiviral agents were extracted into Life Chemicals Antiviral Library.
	263	Life Chemicals Inc.	3D FRAGMENT LIBRARY	Fragments	1373
Description: Drug-like 3D Fragment Library, a collection of 1500 fragments, was designed using physicochemical properties and descriptors that allow to evaluate 3D-dimensionality and diversity of the molecules.
More information
	264	Life Chemicals Inc.	ADVANCED FRAGMENT LIBRARY	Fragments	12152
Description: The Life Chemicals General Fragment Library comprises more than 68,000 compounds with MW = 300 and ClogP = 3.0. Additional physicochemical and structural filters enabled us to work out our Advanced Set of nearly 9,200 stock-available fragments.
More information
	265	Life Chemicals Inc.	ADVANCED TANGIBLE FRAGMENTS	Fragments	2183
Description: Advanced Set of Tangible Fragments 5,202 compounds
	266	Life Chemicals Inc.	Aurora A Kinase Focused Library	Kinases	592
Description: we have developed the library of potentially selective inhibitors of Aurora A kinase from Life Chemicals in-stock compounds collection. Our library has been designed based on specific conformation of ATP binding site of Aurora A recorded in 2NP8 PDB entry .
	267	Life Chemicals Inc.	Aurora B Kinase Targeted Library	Kinases	1025
Description: Crystal structure of Human Aurora B in complex with VX680 inhibitor (4AFF3 PDB entry) was used for in silico screening of Life Chemicals stock compounds filtered by Lipinski and Veber rules parameters.
	268	Life Chemicals Inc.	BROMINE FRAGMENT LIBRARY	Fragments	1345
Description: The Life Chemicals Bromine Fragment Library consists of about 1430 compounds with MW = 350 and ClogP = 3.5. All the fragments contain only one Br-atom. Advanced subset of more than 870 compounds is also available
More information
	269	Life Chemicals Inc.	BROMINE FRAGMENT LIBRARY ADVANCED SET	Fragments	835
Description: The Life Chemicals Bromine Fragment Library consists of about 1430 compounds with MW = 350 and ClogP = 3.5. All the fragments contain only one Br-atom. Advanced subset of more than 870 compounds is also available
More information
	270	Life Chemicals Inc.	Caspase Targeted Library	Proteases	2813
Description: To identify potential inhibitors for a number of caspases were used TopomerSearch method, ligandbased fast virtual screening tool (SYBYLX). Total number of compounds in obtained Caspase Targeted Library: 2,800
	271	Life Chemicals Inc.	Cyclin-dependent Kinases 2 (CDK2) Focused Library	Kinases	328
Description: Life Chemicals has generated Cyclin-dependent Kinases 2 (CDK2) Focused Library using a unique approach. Our proprietary method for receptor-based virtual screening of compounds includes powerful combination of drug-likeness filtering, molecular docking, re-scoring, key intermolecular hydrogen bonds and hydrophobic interactions detection and, finally, visual inspection of ligandrecept…
	272	Life Chemicals Inc.	Chymotrypsin Targeted Library	Proteases	110
Description: Life Chemicals presents Chemotrypsin Targeted Library that now comprises 100 promising inhibitors.
	273	Life Chemicals Inc.	c-Met (HGFR) Kinase Targeted Library	Kinases	1072
Description: Life Chemicals has designed the precious library of potentially selective c-Met inhibitors through our own metrology based on comparison of the key amino acids in the protein binding site with the features of known potent inhibitors
	274	Life Chemicals Inc.	CYP Inhibitors Library	Pathway Inhibitors	1945
Description: The library has been designed with 2D fingerprint similarity search approach. The similarity search was performed against reference set obtained from ChEMBL database with Tanomoto cut-off set to 0.85.
	275	Life Chemicals Inc.	Cysteine Focused Covalent Inhibitors Library	Pathway Inhibitors	1377
Description: The Cys focused compound set of potential covalent inhibitors was created on the base of specific structure moieties that could react reversibly or irreversibly with active site cysteine residues. We selected the most important functional groups that are known to target binding pocket of proteins through formation of covalent bonds with Cys amino acid residues.
	276	Life Chemicals Inc.	Deubiquitinase Targeted Library	Other Type	415
Description: Docking of entire Life Chemicals stock database in the active site of E1 activating protein was performed with a Glide from Schrodinger Suite. Resulting library includes 417 stock available compounds with potential activity towards E1 enzymes.
	277	Life Chemicals Inc.	Epigenetic Focused Library	Epigenetics	643
Description: Epigenetic Focused Library - 2D Fingerprint Similarity Search (667 compounds).
	278	Life Chemicals Inc.	Fibroblast Growth Factor Receptor 1 Tyrosine Kinase Targeted Library	Other Disease-based	646
Description: Life Chemicals created the library of potential inhibitors of FGFR1 kinase based on drug-like diversity set of compounds from Stock Screening Collection using Receptor-Based approach.
	279	Life Chemicals Inc.	FLUORINE FRAGMENT LIBRARY	Fragments	3485
Description: Fluorine Fragment Library extracted from The General Fragments Stock Collection comprises about 3,300 fluorine-containing compounds.
More information
	280	Life Chemicals Inc.	FLUORINE FRAGMENT LIBRARY ADVANCED SET	Fragments	2109
Description: Fluorine Fragment Library extracted from The General Fragments Stock Collection comprises about 3,300 fluorine-containing compounds, including an Advanced Subset of nearly 2,000 compounds.
More information
	281	Life Chemicals Inc.	Fsp3-ENRICHED FRAGMENT LIBRARY	Fragments	12452
Description: Applying Fsp4 cut-off to The Life Chemicals General Fragment Library resulted in our Fsp4-enriched Fragment Library of more than 11,500 compounds.
More information
	282	Life Chemicals Inc.	AgroChemical Fungicides Library	Agrochemicals	1075
Description: The libraries of agrochemical-like compounds offered by Life Chemicals were created from our instock compound collection based on their physico-chemicall properties and structural features. Basic drug-likeness parameters (ClogP, number of H-bond donors/acceptors and rotatable bonds) were calculated using SYBYLX software.
	283	Life Chemicals Inc.	Factor Xa Targeted Library	Proteases	1628
Description: 1,600 compounds with potential activity towards FXa were identified in Life Chemicals collection.
	284	Life Chemicals Inc.	Glutamate Receptors Focused Library	Other Type	1140
Description: To create Life Chemicals Glutamate Receptors Focused library, compounds showing dose response activity (IC50, EC50, or Ki) on one of four types of Glutamate receptors were collected from the publications and patents.
	285	Life Chemicals Inc.	GPCR Targeted Libraries	GPCR	8538
Description: Life Chemicals GPCR Targeted Library includes about 8543 compounds with predicted activity against 16 GPCR targets. Ranging of hit compounds was based on score values obtained from docking of the reference set.
	286	Life Chemicals Inc.	Helicase Focused Library	Other Type	1009
Description: To design Helicase Focused Library Life Chemicals stock collection was searched for compounds similar to the structures from Reference Database using MDL public keys and the Tanimoto similarity cut-off of 90%. A selection of over 1,000 compounds.
	287	Life Chemicals Inc.	AgroChemical Herbicides Library	Agrochemicals	7742
Description: The libraries of agrochemical-like compounds offered by Life Chemicals were created from our instock compound collection based on their physico-chemicall properties and structural features. Basic drug-likeness parameters (ClogP, number of H-bond donors/acceptors and rotatable bonds) were calculated using SYBYLX software.
	288	Life Chemicals Inc.	HIVPR & HIVRT Targeted (HIV Protease)	Proteases	4191
Description: Discovery of small 2 of 2 molecule inhibitors of these targets is facilitated by the use of ligand and structure based approached screening using Life Chemicals two different targeted libraries available now.
	289	Life Chemicals Inc.	HIVPR & HIVRT Targeted (HIV Reverse Transcriptase)	Proteases	3075
Description: Discovery of small 2 of 2 molecule inhibitors of these targets is facilitated by the use of ligand and structure based approached screening using Life Chemicals two different targeted libraries available now.
	290	Life Chemicals Inc.	AgroChemical Insecticides Library	Agrochemicals	1822
Description: The libraries of agrochemical-like compounds offered by Life Chemicals were created from our instock compound collection based on their physico-chemicall properties and structural features. Basic drug-likeness parameters (ClogP, number of H-bond donors/acceptors and rotatable bonds) were calculated using SYBYLX software.
	291	Life Chemicals Inc.	Protein Kinase Focused Library	Kinases	30206
Description: Life Chemicals Protein Kinase Focused Library comprises compounds selected from Life Chemicals stock collection of small molecules for HTS by comparison to known kinase inhibitors. 30,000 compounds were selected as a Protein Kinase Focused Library.
	292	Life Chemicals Inc.	Kinase Screening Library (KSL)	Kinases	2089
Description: KSL is a high quality library of protein kinase inhibitors created as a part of the Focused Subset Screening initiative at Life Chemicals following the screen less, identify more good quality hits paradigm.
	293	Life Chemicals Inc.	Pre-plated Diversity Sets 15K	Diversity	15040
Description: Life Chemicals presents a number of exclusive Pre-plated Diversity Sets composed of 50,000 novel compounds with optimal physico-chemical properties selected from Life Chemicals collection of newly synthesized items by dissimilarity search with average Tanimoto threshold of 80%. For your convenience 5 000, 10 000, 15 000 and 20 000 non-overlapping competitively priced Diversity Sets a…
More information
	294	Life Chemicals Inc.	Pre-plated Diversity Sets 20K	Diversity	20160
Description: Life Chemicals presents a number of exclusive Pre-plated Diversity Sets composed of 50,000 novel compounds with optimal physico-chemical properties selected from Life Chemicals collection of newly synthesized items by dissimilarity search with average Tanimoto threshold of 80%. For your convenience 5 000, 10 000, 15 000 and 20 000 non-overlapping competitively priced Diversity Sets a…
More information
	295	Life Chemicals Inc.	Pre-plated Diversity Sets 50K	Diversity	50239
Description: Life Chemicals presents a number of exclusive Pre-plated Diversity Sets composed of 50,000 novel compounds with optimal physico-chemical properties selected from Life Chemicals collection of newly synthesized items by dissimilarity search with average Tanimoto threshold of 80%. For your convenience 5 000, 10 000, 15 000 and 20 000 non-overlapping competitively priced Diversity Sets a…
More information
	296	Life Chemicals Inc.	Pre-plated Diversity Sets 5K	Diversity	5119
Description: Life Chemicals presents a number of exclusive Pre-plated Diversity Sets composed of 50,000 novel compounds with optimal physico-chemical properties selected from Life Chemicals collection of newly synthesized items by dissimilarity search with average Tanimoto threshold of 80%. For your convenience 5 000, 10 000, 15 000 and 20 000 non-overlapping competitively priced Diversity Sets a…
More information
	297	Life Chemicals Inc.	Antibacterial Library	Antibacterials	5315
Description: The Library has been designed with similarity search that was carried out against reference set of compounds possessing activity in treatment of pathogenic bacteria. The final library included compounds with Tanimoto index range 0.80-0.85 against the reference set. More than 5,368 compounds were included.
	298	Life Chemicals Inc.	Anticancer Library	Anti cancer	703
Description: Life Chemicals has prepared the Anticancer Library using similarity search within its proprietary stock collection of HTS compounds against publicly available databases of the compounds possessing antitumor activitySimilarity search and the 80% similarity cut-off (Tanimoto) and PAINS / reactive group filtration gave over 700 compounds
	299	Life Chemicals Inc.	Antiprotozoal Library	Other Disease-based	4479
Description: The Library comprises compounds resulted from similarity search against reference sets displaying activity towards the most dangerous protozoa. The reference sets were taken from the most reliable inhibitor databases.
	300	Life Chemicals Inc.	Antiviral Library by Combined Ligand-Based and Structure-Based Approaches	Anti virus	3571
Description: About 3,573 potential antiviral agents were identified within Life Chemicals stock collection. A combination of ligand-based and structure-based approaches provided higher degree of accuracy and cross-validation step.
301	ChemFaces	Calcium Channel Inhibitor Library	Ion Channels	205	yes
	302	ChemFaces	Callicarpa bodinieri Levl. Compound Library	Natural Products	16
Description: Seven compounds were isolated and elucidated as 5-hydroxy-4,3,6,7-tetramethoxy flavone(I), luteolin-7-O-glucoside (II), chrysoeriol-4-O-glucoside(III), luteolin-4-O-glucoside(IV), beta-sitosterol(V), ursolic acid(VI), betulinic acid(VII) were isolated from leaves of Callicarpa bodinieri Levl.
More information
	303	ChemFaces	cAMP Inhibitor Library	Natural Products	104
	304	ChemFaces	Camptotheca acuminata Decne. Compound Library	Natural Products	17
Description: Camptotheca is used to make Irinotecan, Topotecan, 9-Aminocamptothecin, and camptothecin-1 (CPT-1). It also contains trifolin and hyperoside.
More information
	305	ChemFaces	Cancer chemoprevention Compound Library	Anti cancer	51
Description: A unique collection of 39 Cancer-chemoprevention natural compounds
More information
	306	ChemFaces	Carcinogens Compound Library	Natural Products	21
	307	ChemFaces	Cardioprotective Compound Library	Cardiovascular Disease	96
Description: A unique collection of 81 Cardioprotective natural compounds for high throughput screening (HTS) and high content screening (HCS).
More information
	308	ChemFaces	Cardiovascular protection Compound Library	Cardiovascular Disease	20
	309	ChemFaces	Caspase Inhibitor Library	Natural Products	446
	310	ChemFaces	Catharanthus roseus (L.) Don Compound Library	Natural Products	29
Description: Catharanthus roseus is a species of Catharanthus native and endemic to Madagascar. The species has long been cultivated for herbal medicine and as an ornamental plant. In traditional Chinese medicine, extracts from it have been used to treat numerous diseases, including diabetes, malaria, and Hodgkins disease.
More information
	311	ChemFaces	CDK Inhibitor Library	Kinases	66
	312	ChemFaces	Celastrus orbiculatus Thunb Compound Library	Natural Products	20
Description: Celastrus orbiculatus is a woody vine native to East Asia of the Celastraceae family.
More information
	313	ChemFaces	Chaenomeles speciosa Compound Library	Natural Products	22
	314	ChemFaces	Chalcones Compound Library	Natural Products	73
	315	ChemFaces	Chelidonium majus L. Compound Library	Natural Products	21
Description: Chelidonium majus traditionally it was employed as an ophthalmic to treat and clear the eyesight whilst in modern herbal medicine it is used more as a mild sedative, antispasmodic and detoxifying herb, relaxing the muscles of the bronchial tubes, intestines and other organs.
More information
	316	ChemFaces	Cimicifuga foetida L. Compound Library	Natural Products	17
Description: Cimicifuga (bugbane or cohosh) is a genus of between 12-18 species of flowering plants belonging to the family Ranunculaceae, native to temperate regions of the Northern Hemisphere.
More information
	317	ChemFaces	Cinnamomon cassia Compound Library	Natural Products	26
Description: Cinnamomum cassia is a medicinal plant that contains cinnamic aldehyde. Studies of cinnamic aldehyde treatment in mid-aged rats have resulted in alleviation of chronic unexpected stress-induced depressive-like behaviors.
More information
	318	ChemFaces	Cinnamomum cassia Presl Compound Library	Natural Products	45
	319	ChemFaces	Citrus aurantium L. Compound Library	Natural Products	20
Description: Citrusaurantium (bitter orange) extract (BOE). During this same time, 10 clinical cases reports were published involving adverse events associated with products that contained BOE (C. aurantium) or its predominant alkaloid p-synephrine.Extracts of Citrus aurantium L. (Rutaceae) unripe fruits have gained popularity for the treatment of obesity.
More information
	320	ChemFaces	Citrus maxima (Burm.) Merr. cv. Wentan Compound Library	Natural Products	21
Description: Buntanbismine, a bisacridone, Baiyumine-A and -B,acridone alkaloids from Citrus grandis. A new coumarin was isolated from Citrusgrandis Shatianyu.
More information
	321	ChemFaces	Citrus reticulata Compound Library	Natural Products	29
Description: According to molecular studies, the mandarin, the citron, the pomelo, and the papeda were the ancestors of most other commercial citrus varieties, through breeding or natural hybridization; mandarins are therefore all the more important as the only sweet fruit among the parental species.
More information
	322	ChemFaces	Citrus sinensis (L.) Osbeck Compound Library	Natural Products	14
Description: The fruit of Citrus sinensis is called sweet orange to distinguish it from Citrus aurantium, the bitter orange.
More information
	323	ChemFaces	Cnidium monnieri (L.) Cusson Compound Library	Natural Products	15
Description: Chemical investigations on the ethanolic extract of the dried fructus of Cnidiummonnieri offered three chromones and eight coumarins. Among them, a new chromone and a new coumarin were identified and elucidated.
More information
	324	ChemFaces	Coptis chinensis Franch. Compound Library	Natural Products	21
Description: The rhizomes of Coptis chinensis are used in Traditional Chinese Medicine and serve as a source for the isoquinoline alkaloids berberine, palmatine, hydrastine, and coptisine among others. Coptis chinensis is one of the 50 fundamental herbs used in traditional Chinese medicine.
More information
	325	ChemFaces	Corydalis decumbens (Thunb.) Pers. Compound Library	Natural Products	17
Description: From the roots of Corydalis decumbens two new isoquinoline-type alkaloids, decumbenine B and C were isolated.
More information
	326	ChemFaces	Corydalis edulis Maxim. Compound Library	Natural Products	18
Description: Corydalis chinensis, Herbs, annual, glaucous, 20-50 cm tall, with thin taproot. Stems leafy, branched.
More information
	327	ChemFaces	Corydalis saxicola Bunting Compound Library	Natural Products	16
Description: Dehydrocavidine, dehydroapocavidine, dehydroisoapocavidine, berberine, dehydroisocorypalmine, coptisine, tetradehydroscoulerine, berbinium, 1-formyl-5-methoxy-6-methylindoline, and 1-formyl-2-hydroxy-5-methoxy-6-methylindoline were isolated from the MeOH extracts of the herb Corydalis saxicola Bunting (Papaveraceae).
More information
	328	ChemFaces	Corydalis yanhusuo W. T. Wang Compound Library	Natural Products	22
Description: Corydalis is a genus of about 470 species of annual and perennial herbaceous plants in the fumewort family.
More information
	329	ChemFaces	Cosmetic additives Compound Library	Natural Products	15
	330	ChemFaces	Coumarins Compound Library	Natural Products	206
Description: A unique collection of 254 Coumarins natural compounds for high throughput screening (HTS).
More information
	331	ChemFaces	COX Inhibitor Library	Natural Products	336
	332	ChemFaces	Crataegus pinnatifida Bge. Compound Library	Natural Products	18
Description: Crataegus pinnatifida, also known as Chinese hawthorn, refers to a small to a medium-sized tree as well as the fruit of the tree.
More information
	333	ChemFaces	Cudrania tricuspidata Compound Library	Natural Products	12
Description: The anti-cancer effects of Cudrania tricuspidata stem (CTS) extract on cervical cancer cells. The effect of Cudrania tricuspidata stem on cell viability was investigated in HPV-positive cervical cancer cells and HaCaT human normal keratinocytes. Cudrania tricuspidata stem showed significant dose-dependent cytotoxic effects in cervical cancer cells.
More information
	334	ChemFaces	Curcuma longa L. Compound Library	Natural Products	18
Description: Turmeric contains up to 5% essential oils and up to 5% curcumin, a polyphenol. Curcumin is the active substance of turmeric and curcumin is known as C.I. 75300, or Natural Yellow 3.
More information
	335	ChemFaces	Cytoprotective Compound Library	Natural Products	18
	336	ChemFaces	Curcuma wenyujin Y.H. Chen et C. Ling Compound Library	Natural Products	20
Description: Two new unusual diterpenes, curcuminols D and E were isolated from the Radix of Curcumawenyujin. Phytochemical study on the ethanol extract of the radixes of Curcumawenyujin led to the isolation of three new compounds and a known compound. The new compounds were named curcuminol F curcuminol G and curcuminoside.
More information
	337	ChemFaces	Ganoderma lucidum (Curtis) P. Karst Compound Library	Natural Products	60
Description: A unique collection of 66 natural compounds from Ganoderma lucidum Compound Library
More information
	338	ChemFaces	Garcinia cambogia Compound Library	Natural Products	28
Description: Hydroxycitric acid, the active ingredient in the herbal compound Garcinia cambogia, competitively inhibits the extramitochondrial enzyme adenosine triphosphate-citrate (pro-3S)-lyase. G cambogia is claimed to lower body weight and reduce fat mass in humans.
More information
	339	ChemFaces	Garcinia hamburgy Hook. f. Compound Library	Natural Products	21
Description: Garcinia cambogia plays an important role in the regulation of endogenous lipid biosynthesis. This effect is specially attributed to (-)-hydroxycitric acid (HCA) inhibiting the enzyme ATP-dependent citrate lyase, which catalyzes the cleavage of citrate to oxaloacetate and acetyl-CoA.
More information
	340	ChemFaces	Garcinia multiflora Champ. Compound Library	Natural Products	31
Description: Garcinia is a plant genus of the family Clusiaceae native to Asia, Australia, tropical and southern Africa, and Polynesia.
More information
	341	ChemFaces	Gardenia jasminoides Ellis Compound Library	Natural Products	12
Description: Gardenia jasminoideS is a fragrant flowering evergreen tropical plant, a favorite in gardens worldwide.Iridoids are one of the most widely distributed secondary metabolites in higher plants. They are pharmacologically active principles in various medicinal plants and key intermediates in the biosynthesis of monoterpenoid indole alkaloids as well as quinoline alkaloids.
More information
	342	ChemFaces	Gastro-protective Compound Library	Other Disease-based	31
	343	ChemFaces	Gelsemium elegans (Gardn. et Champ.) Benth. Compound Library	Natural Products	17
Description: Gelsemium is a genus of flowering plants belonging to family Gelsemiaceae. Three novel carboline alkaloids characterized with a unique degraded monoterpenoid moiety, together with 11 known alkaloids of different types, were isolated from the roots of Gelsemiumelegans.
More information
	344	ChemFaces	Genotoxicity Compound Library	Natural Products	17
	345	ChemFaces	Ginkgo biloba L. Compound Library	Natural Products	41
Description: A unique collection of 41 natural compounds from Ginkgo biloba Compound Library
More information
	346	ChemFaces	Glehnia littoralis Compound Library	Natural Products	25
Description: From the underground parts of Glehnia littoralis FR. Schmidt ex Miquel (Umbelliferae), 26 compounds were obtained and their structures were determined by analysis of their spectral data.
More information
	347	ChemFaces	GLUT Inhibitor Library	Natural Products	60
	348	ChemFaces	Glycine max (L.) merr Compound Library	Natural Products	31
Description: Glycine exerts multiple functions in the central nervous system, as an inhibitory neurotransmitter through activation of specific, Cl--permeable, ligand-gated ionotropic receptors and as an obligatory co-agonist with glutamate on the activation of N-methyl-d-aspartate (NMDA) receptors.
More information
	349	ChemFaces	Glycyrrhiza glabra L. Compound Library	Natural Products	20
Description: Liquorice or licorice is the root of Glycyrrhiza glabra from which a somewhat sweet flavour can be extracted. The compound glycyrrhizic acid, found in liquorice, is now routinely used throughout Japan for the treatment and control of chronic viral hepatitis.
More information
	350	ChemFaces	Glycyrrhiza uralensis Fisch. Compound Library	Natural Products	33
Description: Liquorice root contains glycyrrhizin, which can cause high blood pressure, salt and water retention, and low potassium levels; it could also lead to heart problems.
More information
	351	ChemFaces	gp120CD4 Inhibitor Library	Natural Products	32
	352	ChemFaces	Green Tea Compound Library	Natural Products	17
	353	ChemFaces	Growth-promoting effects Compound Library	Agrochemicals	12
	354	ChemFaces	GSK-3 Inhibitor Library	Natural Products	71
	355	ChemFaces	Gyuostemma pentaphyllum (Thunb) Makino Compound Library	Natural Products	16
Description: Gypenosides isolated from Gynostemma pentaphyllum are widely used in traditional Chinese medicine, with beneficial effects reported in numerous diseases, including inflammation and atherosclerosis, although the mechanism underlying these therapeutic effects is unknown. Gynostemma pentaphyllum tea has been studied in a randomized controlled trial in type 2 diabetic patients.
More information
	356	ChemFaces	HBV Inhibitor Library	Natural Products	33
	357	ChemFaces	HCV Inhibitor Library	Natural Products	18
	358	ChemFaces	Hedera nepalensis var. sinensis Compound Library	Natural Products	20
Description: Hedera nepalensis (Himalayan ivy, Himalaya-Efeu, chang chun teng) is a species of perennial Ivy (genus Hedera) native to Nepal and Bhutan, as well as Afghanistan, India, China, Laos, Myanmar, Thailand, and Vietnam.
More information
	359	ChemFaces	Hedera nepalensis K. Koch var. sinensis (Tobl.) Rehd. Compound Library	Natural Products	17
Description: Hedera nepalensis (Himalayan ivy, Himalaya-Efeu, chang chun teng) is a species of perennial Ivy (genus Hedera) native to Nepal and Bhutan, as well as Afghanistan, India, China, Laos, Myanmar, Thailand, and Vietnam
More information
	360	ChemFaces	Curcuma zedoaria (Berg.) Rosc. Compound Library	Natural Products	15
Description: The essential oil produced from the dried roots of Curcuma zedoaria is used in perfumery and soap fabrication, as well as an ingredient in bitter tonics.
More information
	361	ChemFaces	Cytotoxic Compound Library	Natural Products	329
Description: A unique collection of 426 Cytotoxic natural compounds used for Cytotoxic research
More information
	362	ChemFaces	Daphne odora Thumb Compound Library	Natural Products	18
Description: Daphne odora (Winter daphne) is an evergreen shrub, grown for its very fragrant, fleshy, pale-pink, tubular flowers, each with 4 spreading lobes, and for its glossy foliage. It rarely fruits, but when it does, it produces red berries after flowering.
More information
	363	ChemFaces	Derris robusta Compound Library	Natural Products	18
Description: Four hitherto unknown prenylated isoflavonoids, named derrisisoflavones H-K and one new isoflavan, namely 6-hydroxyisosativan , were isolated from the ethanol extract of Derris robusta. Their structures were elucidated on the basis of extensive spectroscopic studies.
More information
	364	ChemFaces	Diagnostic markers Compound Library	Natural Products	13
	365	ChemFaces	Dictamnus dasycarpus Turcz. Compound Library	Natural Products	17
Description: More than 100 chemical constituents have been isolated from the genus Dictamnus, including alkaloids, limonoid triterpenoids, flavonoids,sesquiterpenoids, coumarins, and phenylpropane.
More information
	366	ChemFaces	Dietary supplement Compound Library	Natural Products	62
Description: A unique collection of 47 Dietary-supplement natural compounds for research
More information
	367	ChemFaces	Diterpenoids Compound Library	Natural Products	489
Description: A unique collection of 710 Diterpenoids natural compounds for high throughput screening (HTS)
More information
	368	ChemFaces	DNA damaging agents Compound Library	DNA/RNA related	11
	369	ChemFaces	DNARNA Synthesis Inhibitor Library	DNA/RNA related	45
	370	ChemFaces	Dopamine Receptor Inhibitor Library	Natural Products	17
	371	ChemFaces	EGFR Inhibitor Library	Natural Products	53
	372	ChemFaces	Epimedium brevicornum Maxim Compound Library	Natural Products	22
Description: Epimedium, also known as Rowdy Lamb Herb, Barrenwort, Bishops Hat, Fairy Wings, Horny Goat Weed, or Yin Yang Huo, is a genus of about 60 or more species of herbaceous flowering plants in the family Berberidaceae.
More information
	373	ChemFaces	Eriocaulon buergerianum Compound Library	Natural Products	17
Description: Chemical constituents of E. buergerianum and adulterating species were analyzed by high-performance liquid chromatography with diode array detection and electrospray ionization tandem mass spectrometry (HPLC-DAD-ESI-MS(n)).
More information
	374	ChemFaces	ERK Inhibitor Library	Natural Products	362
	375	ChemFaces	Estrogen receptor Inhibitor Library	Hormone receptors	64
	376	ChemFaces	Estrogenic effect Compound Library	Hormone receptors	36
	377	ChemFaces	Eucalyptus globulus Labill. Compound Library	Natural Products	36
Description: Eucalyptus. globulus bark contains quinic, dihydroxyphenylacetic and caffeic acids, bis(hexahydroxydiphenoyl (HHDP))-glucose, galloyl-bis(HHDP)-glucose, galloyl-HHDP-glucose, isorhamentin-hexoside, quercetin-hexoside, methylellagic acid (EA)-pentose conjugate, myricetin-rhamnoside, isorhamnetin-rhamnoside, mearnsetin, phloridzin, mearnsetin-hexoside, luteolin and a proanthocyanidin B…
More information
	378	ChemFaces	Eucalyptus robusta Smith Compound Library	Natural Products	22
Description: The leaf-essential oil from Eucalyptus robusta and E. saligna, the latter in two phenologic stages, were analysed by gas chromatography coupled to mass spectrometry (GC-MS).
More information
	379	ChemFaces	Eucommia ulmoides Oliver Compound Library	Natural Products	30
Description: Eucommia ulmoides Oliv. (Du-zhong), a well known Chinese herbal medicine, has been increasingly used as a nutraceutical supplement.
More information
	380	ChemFaces	Euphorbia kansui T. N. Liou ex T. P. Wang Compound Library	Natural Products	17
Description: Three macrocyclic jatrophane diterpenes were isolated from euphorbia kansui and were characterized as kansuinin D1, kansuinin D, kansuinin A .
More information
	381	ChemFaces	Evodia rutaecarpa (Juss.) Benth. Compound Library	Natural Products	24
Description: Effectiveness of evodiamine and the extract of Evodia fruits in preventing obesity on male C3H mice, or male SD rats were examined.
More information
	382	ChemFaces	FAK Inhibitor Library	Natural Products	22
	383	ChemFaces	Flavonoids Compound Library	Natural Products	908
	384	ChemFaces	Food additives Compound Library	Natural Products	60
Description: A unique collection of 38 Food-additives natural compounds for research
More information
	385	ChemFaces	Forsythia suspensa (Thunb.) vahl. Compound Library	Natural Products	17
Description: Forsythia is a genus of flowering plants in the family Oleaceae (olive family). There are about 11 species, mostly native to eastern Asia, but one native to southeastern Europe. The common name is also Forsythia; the genus is named after William Forsyth.
More information
	386	ChemFaces	GABA Receptor Inhibitor Library	Natural Products	49
	387	ChemFaces	Galium aparine L. Compound Library	Natural Products	16
Description: Chemical constituents of Galium aparine include: iridoid glycosides, caffeine, asperuloside, monotropein, aucubin, phenolic acid, anthraquinone derivatives, flavonoids, coumarins, citric acid and red dye.
More information
	388	ChemFaces	5-HT Receptor Inhibitor Library	Natural Products	63
	389	ChemFaces	Acacia catechu (L.F.) Willd. Compound Library	Natural Products	19
Description: From the aqueous extract of Acaciacatechu, two new phenolic compounds (3R,4R)-3-(3,4-dihydroxyphenyl)-4-hydroxycyclohexanone (1) and (4R)-5-(1-(3,4-dihydrophenyl)-3-oxobutyl)-dihydrofuran-2(3H)-one (2) were obtained.
More information
	390	ChemFaces	AChR Inhibitor Library	Natural Products	107
	391	ChemFaces	Achyranthes bidentata Blume. Compound Library	Natural Products	17
Description: Achyranthes bidentata polypeptides (ABPP), the important constituents separated from the aqueous extract of Achyranthes bidentata. A new phytosterone named achyranthesterone A (1), along with the three known compounds stachysterone D (2), beta-ecdysone (3) and polypodine B (4) have been isolated from the roots of Achyranthes bidentata Bl.
More information
	392	ChemFaces	Aconitum brachypodum Diels. Compound Library	Natural Products	15
Description: Aconitum, known as aconite, monkshood, wolfs bane, leopards bane, womens bane, Devils helmet or blue rocket, is a genus of over 250 species of flowering plants belonging to the buttercup family (Ranunculaceae)
More information
	393	ChemFaces	Aconitum carmichaeli Debx Compound Library	Natural Products	19
Description: Aconitum carmichaelii is a flowering plant species native to East Asia, particularly in China and Japan. It is commonly known as Chinese Aconite, Carmichaels Monkshood and Chinese Wolfsbane.
More information
	394	ChemFaces	Aconitum kusnenzoffii Reichb. Compound Library	Natural Products	16
Description: Aconitum, known as aconite, monkshood, wolfs bane, leopards bane, womens bane, Devils helmet or blue rocket, is a genus of over 250 species of flowering plants belonging to the buttercup family (Ranunculaceae).
More information
	395	ChemFaces	Activators Compound Library	Natural Products	37
	396	ChemFaces	Adrenergic Receptor Inhibitor Library	Natural Products	22
	397	ChemFaces	Agrimonia pilosa Ledeb. Compound Library	Natural Products	16
Description: On the basis of physicochemical properties, spectroscopy (UV, IR, NMR, MS, CD, GC) and chemical degradation, two known compounds were identified as palmitic acid (VIII) and daucosterol (IX), one new compound was elucidated as (2S,3S)-(-)-taxifolin-3-O-beta-D-glucopyranoside (X).
More information
	398	ChemFaces	Ailanthus altissima Compound Library	Natural Products	15
Description: Ailanthus altissima has potent anti-anaphylactic and anti-inflammatory properties.
More information
	399	ChemFaces	Akt Inhibitor Library	Pathway Inhibitors	335
	400	ChemFaces	Alisma plantago-aquatica L. Compound Library	Natural Products	21
Description: Chemical constituents of Alisma plantago-aquatica include alisol A 24-acetate and alisol B 23-acetate. The content of these two compounds are significantly different in Rhizoma Alismatis of different areas.
More information
	401	ChemFaces	Alkaloids Compound Library	Natural Products	884
Description: The collections of unique natural products, which include antioxidants, anti-inflammatory, antibacterial, anticancer, and ect. Can be used for high throughput screening (HTS) and high content screening (HCS), is to help you carry out new drug screening, the emergence of new indications and other professional tools.
More information
	402	ChemFaces	Alpha-glucosidase inhibitors Compound Library	Natural Products	38
	403	ChemFaces	Alpinia officinarum Hance Compound Library	Natural Products	18
Description: The 80% aqueous acetone extract from the rhizomes of Alpiniaofficinarum, a Chinese medicinal herb, were found to inhibit melanogenesis in theophylline-stimulated murine B16 melanoma 4A5 cells.
More information
	404	ChemFaces	Amomum villosum Compound Library	Natural Products	17
Description: Insulin-like growth factor-1 and bone morphogenetic protein-2 in the A. villosum and rhGH groups were highly expressed in the growth plate as compared with the control samples, indicating increased bone formation. A. villosum could be used to treat growth retardation during adolescence.
More information
	405	ChemFaces	AMPK Inhibitor Library	Natural Products	89
	406	ChemFaces	Analgesia Compound Library	Drug/repurposing	112
Description: A unique collection of 83 Analgesia natural compounds for Analgesia drug research. The collections of unique natural products, which include antioxidants, anti-inflammatory, antibacterial, anticancer, and ect.
	407	ChemFaces	Androgen Receptor Inhibitor Library	Hormone receptors	24
	408	ChemFaces	Andrographis paniculata (Burm. f.) Nees Compound Library	Natural Products	29
Description: Andrographis paniculata is a herbaceous plant in the family Acanthaceae, native to India and Sri Lanka.
More information
	409	ChemFaces	Angelica acutilobac (Sieb. et Zucc.) Kitag. Compound Library	Natural Products	24
Description: Angelica is a genus of about 60 species of tall biennial and perennial herbs in the family Apiaceae, native to temperate and subarctic regions of the Northern Hemisphere, reaching as far North as Iceland and Lapland.
More information
	410	ChemFaces	Angelica dahurica Benth. et Hook Compound Library	Natural Products	16
Description: Aside from the medicinal properties that this plant offers, this species also contain furocoumarins which increases skin sensitivity to sunlight and may cause dermatitis. Another compound called the angelicotoxin, is an active ingredient within the root.
More information
	411	ChemFaces	Angelica dahurica(Fisch.et Hoffm.)Benth.et Hook.f.ex Franch.et Sav.cv.Hangbaizhi Hort. Compound Library	Natural Products	20
Description: Fractionation of the MeOH extract of Angelica dahurica Benth et Hook resulted in the isolation of six furocoumarins, imperatorin (1), isoimperatorin (2), (+/-)-byakangelicol (3), (+)-oxypeucedanin (4), (+)-byakangelicin (5), and (+)-aviprin (6).
More information
	412	ChemFaces	Antagonists Compound Library	Natural Products	47
	413	ChemFaces	Anthelmintic Compound Library	Natural Products	16
	414	ChemFaces	Anthraquinones Compound Library	Natural Products	62
Description: A unique collection of 67 Anthraquinones natural compounds for high throughput screening (HTS), Only for research use.
More information
	415	ChemFaces	Anti-adipogenic Compound Library	Other Disease-based	29
	416	ChemFaces	Anti-aging Compound Library	Natural Products	19
	417	ChemFaces	Anti-allergy Compound Library	Natural Products	82
Description: A unique collection of 89 Anti-allergy natural compounds for high throughput screening (HTS)
More information
	418	ChemFaces	Anti-Alzheimer s disease Compound Library	CNS	34
	419	ChemFaces	Anti-apoptotic Compound Library	Natural Products	37
	420	ChemFaces	Anti-Atherosclerotic Compound Library	CNS	60
Description: A unique collection of 50 Anti-Atherosclerotic natural compounds for Anti-Atherosclerotic research
More information
	421	ChemFaces	Anti-bone loss Compound Library	Other Disease-based	15
	422	ChemFaces	Anti-cerebral ischemia Compound Library	Cardiovascular Disease	39
	423	ChemFaces	Anti-diabetic complications Compound Library	Other Disease-based	26
	424	ChemFaces	Anti-diabetic Compound Library	Other Disease-based	57
	425	ChemFaces	Anti-hyperlipidemic Compound Library	Other Disease-based	98
Description: A unique collection of 71 Anti-hyperlipidemic natural compounds with biological activity of Anti-hyperlipidemic
More information
	426	ChemFaces	Anti-inflammatory Compound Library	CNS	808
Description: A unique collection of 552 Anti-inflammatory natural compound library for Anti-inflammatory screening and New Anti-inflammatory drug research
More information
	427	ChemFaces	Anti-insulin resistance Compound Library	Other Disease-based	25
	428	ChemFaces	Anti-invasion Compound Library	Anti cancer	15
	429	ChemFaces	Anti-leishmanial Compound Library	Other Disease-based	38
	430	ChemFaces	Anti-melanogenic Compound Library	Other Disease-based	66
	431	ChemFaces	Anti-metastatic Compound Library	Anti cancer	27
	432	ChemFaces	Anti-migration Compound Library	Anti cancer	17
	433	ChemFaces	Anti-mitotic Compound Library	Other Disease-based	15
	434	ChemFaces	Anti-multidrug resistance Compound Library	Anti cancer	22
	435	ChemFaces	Anti-mutagenic Compound Library	Anti cancer	23
	436	ChemFaces	Anti-neurodegenerative Compound Library	CNS	16
	437	ChemFaces	Anti-myocardial ischemia Compound Library	Cardiovascular Disease	19
	438	ChemFaces	Anti-nociceptive Compound Library	CNS	35
	439	ChemFaces	Anti-obesity Compound Library	Other Disease-based	53
Description: A unique collection of 57 Anti-obesity natural compounds
More information
	440	ChemFaces	Anti-osteoarthritis Compound Library	Other Disease-based	17
	441	ChemFaces	Anti-osteoclastogenesis Compound Library	Other Disease-based	28
	442	ChemFaces	Anti-osteoporosis Compound Library	Other Disease-based	50
Description: A unique collection of 39 Anti-diabetic natural compound library for Anti-diabetic screening
More information
	443	ChemFaces	Anti-photoaging Compound Library	Natural Products	47
Description: A unique collection of 36 Anti-photoaging natural compounds
More information
	444	ChemFaces	Anti-plant allelopathy Compound Library	Agrochemicals	14
	445	ChemFaces	Anti-plant-germination and growth Compound Library	Agrochemicals	23
	446	ChemFaces	Anti-platelet aggregation Compound Library	Natural Products	106
Description: Anti-platelet-aggregation Compound Library. A unique collection of 51 Anti-platelet aggregation natural compounds
More information
	447	ChemFaces	Anti-proliferation Compound Library	Anti cancer	168
Description: A unique collection of 90 Anti-proliferation natural compounds for Anti-proliferation drug research
More information
	448	ChemFaces	Anti-spasmodic Compound Library	Other Disease-based	25
	449	ChemFaces	Anti-ticulcer Compound Library	Natural Products	24
	450	ChemFaces	Anti-trypanosoma Compound Library	Other Disease-based	33
	451	ChemFaces	Anti-tumor promoting activity Compound Library	Anti cancer	14
	452	ChemFaces	Antiangiogenic Compound Library	Other Disease-based	97
Description: A unique collection of 69 Antiangiogenic natural compound library for Antiangiogenic screening
More information
	453	ChemFaces	Antiarrhythmic Compound Library	Cardiovascular Disease	33
	454	ChemFaces	Antiasthmatic Compound Library	Other Disease-based	24
	455	ChemFaces	Antibacterial Compound Library	Antibacterials	383
Description: A unique collection of 184 natural compounds used for Antibacterial research.
More information
	456	ChemFaces	Anticancer Compound Library	Anti cancer	765
Description: A unique collection of 674 anticancer natural compounds for high throughput screening (HTS) and New anticancer drug research
More information
	457	ChemFaces	Anticholinesterase Compound Library	Other Disease-based	50
	458	ChemFaces	Anticoagulants Compound Library	Cardiovascular Disease	36
	459	ChemFaces	Anticomplementary Compound Library	Other Disease-based	19
	460	ChemFaces	Anticonvulsant Compound Library	CNS	29
	461	ChemFaces	Antidepressant Compound Library	Other Disease-based	48
Description: A unique collection of 32 Antidepressant natural compounds
More information
	462	ChemFaces	Antiepileptogenic Compound Library	CNS	14
	463	ChemFaces	Antifection Inhibitor Library	Antibacterials	640
	464	ChemFaces	Antifeedant Compound Library	Agrochemicals	40
	465	ChemFaces	Antifertility Compound Library	Hormone receptors	15
	466	ChemFaces	Antifibrotic Compound Library	Other Disease-based	27
	467	ChemFaces	Antifungal Compound Library	Antibacterials	195
Description: A unique collection of 119 Antifungal natural compounds with biological activity of antibiotics,antifungal drugs,anti-HIV,etc.
More information
	468	ChemFaces	Antihyperglycemic Compound Library	Other Disease-based	102
Description: A unique collection of 73 Antihyperglycemic natural compounds for high throughput screening (HTS) and high content screening (HCS).
More information
	469	ChemFaces	Antihypertensive Compound Library	Other Disease-based	70
Description: A unique collection of 51 Antihypertensive natural compound library for Antihypertensive screening
More information
	470	ChemFaces	Antileukaemic Compound Library	Other Disease-based	72
Description: A unique collection of 35 Antileukaemic natural compound library for Antileukaemic screening
More information
	471	ChemFaces	Antimalaric Compound Library	Other Disease-based	78
Description: A unique collection of 32 Antimalaric natural compounds for antimalaric drug research
More information
	472	ChemFaces	Antimicrobial Compound Library	Antibacterials	28
	473	ChemFaces	Antioxidants Compound Library	Other Disease-based	721
Description: A unique collection of 518 natural compounds with Antioxidants biological activity for high throughput screening (HTS) and high content screening (HCS)
More information
	474	ChemFaces	Antiparasitic Compound Library	Other Disease-based	16
	475	ChemFaces	Antithrombotic Compound Library	Other Disease-based	29
	476	ChemFaces	Antiviral Compound Library	Anti virus	249
Description: A unique collection of 154 natural compounds with antiviral biological activity can be used for high throughput screening (HTS) and high content screening (HCS)
More information
	477	ChemFaces	Anxiolytic Compound Library	CNS	36
	478	ChemFaces	AP-1 Inhibitor Library	Natural Products	86
	479	ChemFaces	Aristolochia debilis Sieb. et Zucc. Compound Library	Natural Products	19
Description: Eight compounds were isolated from the dry fruit of Aristolochia debilis which were aristolochic acid I (1), aristolochic acid II (2), aristolochic acid III (3), aristolochic acid III a(4), aristolochic acid VII a (5), aristolactam I (6), aristolactam II (7) and aristolactam III a (8).
More information
	480	ChemFaces	Artemisia annua L. Compound Library	Natural Products	23
Description: Fourteen sesquiterpenes, three monoterpenes and one diterpene natural product have been isolated from the seeds of Artemisia annua. The possible biogenesis of some of these natural products are discussed by reference to recently reported experimental results for the autoxidation of dihydroartemisinic acid and other terpenoids from Artemisia annua.
More information
	481	ChemFaces	Artemisia annua L. F. Macrocephala Pamp Compound Library	Natural Products	21
Description: Artemisia annua, also known as Sweet Wormwood, Sweet Annie, Sweet Sagewort or Annual Wormwood, is a common type of wormwood that is native to temperate Asia, but naturalized throughout the world.
More information
	482	ChemFaces	Artemisia argyi H. Lev Compound Library	Natural Products	16
Description: Argyi wormwood, Artemisia argyi, is a herbaceous perennial plant with a creeping rhizome. It is native to China, Japan and the far east parts of the former Soviet Union. It is used in herbal medicine for conditions of the liver, spleen and kidney.
More information
	483	Selleck Chemicals LLC	TGF-beta/Smad compound library	Other Type	54
Description: A unique collection of 61 small molecule compounds for high throughput screening(HTS) and high content screening (HCS).
More information
	484	Selleck Chemicals LLC	Tyrosine Kinase Inhibitor Library	Kinases	345
Description: A unique collection of 395 tyrosine kinase inhibitors for high throughput screening (HTS) and high content screening (HCS).Targets tyrosine kinases such as EGFR, VEGFR, SRC, c-Met and JAK,etc
More information
	485	Selleck Chemicals LLC	Ubiquitination Compound Library	Other Disease-based	137
Description: A unique collection of 153 small molecules for for high throughput screening (HTS) and high content screening (HCS).Covers enzymes and other related factors of the ubiquitination system.
More information
	486	TargetMol	Approved Drug Library	Other Type	2030
Description: A unique collection of 2040 approved drugs for high throughput screening (HTS) and high content screening (HCS).Covers various research areas, such as Cancer, Cardiovascular disease, GPCR/G protein, Neuroscience, Membrane Transporter/Ion Channel, Microbiology & Virology, Immunology/Inflammation, Tyrosine Kinase/Adaptors, etc.
	487	TargetMol	Epigenetics Compound Library	Epigenetics	376
Description: The Epigenetics Compound Library by TargetMol, containing 380 compounds related to epigenetic regulation, can be used for research in epigenetics, high throughput screening and high content screening for new drugs in epigenetic modification.Targets include HDAC, SIRT, HAT, and HMT, etc.
	488	TargetMol	PI3K-AKT-mTOR Compound Library	Other Type	190
Description: A unique collection of 190 compounds targeting PI3K/Akt/mTOR signaling for research in PI3K/Akt/mTOR signaling, and drug discovery in diseases involved with PI3K/Akt/mTOR signaling. Effective tool for studying cell growth, proliferation, and apoptosis. Targets include AKT, AMPK, mTOR, PI3K, ATR/ATM, etc.
	489	TargetMol	MAPK Inhibitor Library	Pathway Inhibitors	140
Description: A unique collection of 140 compounds targeting MAPK signaling for drug discovery in MAPK related diseases. Targets include ERK, JNK, MEK, p38, MAPK, Raf, RSK, MNK, etc.
	490	TargetMol	GPCR Compound Library	GPCR	710
Description: A unique collection of 730 GPCR-active agents for high throughput screening and high content screening for GPCR drug discovery, and new GPCR target identification and research. Potential to find new GPCR drug candidates by screening against orphan GPCRs.
	491	TargetMol	Kinase Inhibitor Library	Kinases	773
Description: A unique collection of 900 kinase inhibitors for high throughput screening and high content screening for drug discovery in kinase related diseases. Targets include MAPK, PI3K, JAK, STAT, CDK, MEK, Insulin/IGF receptors, CaM Kinease II, PKA, JNK, PKC, RAF, EGFR, SAPK, GSK, MLCK, Src-family, IKK, PDGFR, VEGFR, etc.
	492	TargetMol	Anti-virus Compound Library	Anti virus	156
Description: A unique collection of 157 anti-virus compounds effective for new anti-virus drugs high throughput screening and high content screening. Target viruses include HBV, HCV, HIV, HSV, Influenza Virus, Reverse Transcriptase, etc.
	493	TargetMol	Anti-infection Compound Library	Other Disease-based	604
Description: A unique collection of 605 anti-infective compounds including anti-bacterial, anti-fungi, anti-Human Cytomegalovirus (HCMV), anti-HIV, anti-SARS, anti-influenza, etc. Effective tool for new anti-infective drugs high throughput screening and high content screening, containing sulfonamides, tetracyclines, aminoglycosides, and macrolide derivatives, etc.
	494	TargetMol	Anti-diabetic Compound Library	Other Disease-based	179
Description: A unique collection of 179 diabetes related compounds. The major targets include SGLT, PPAR, DPP-4, OC receptor, AMPK, etc.
	495	TargetMol	Inhibitor Library	Pathway Inhibitors	3003
Description: A unique collection of 3010 inhibitors for research in cell signaling, high throughput screening (HTS) and high content screening (HCS) for new drugs. Covers various major targets including MAPK, PI3K, JAK, HDAC, VEGFR, CDK, etc.
	496	TargetMol	Anti-cancer Compound Library	Anti cancer	3091
Description: A unique collection of 3120 compounds with anti-cancer activity for high throughput screening (HTS) and high content screening (HCS). Effective tool for molecular mechanism of tumorigenesis, and anti-tumor drug screening. Covers various major targets including PI3K, HDAC, mTOR, CDK, Aurora Kinase, JAK, etc.
	497	TargetMol	Anti-cancer Approved drug Library	Anti cancer	310
Description: A unique collection of 313 approved anti-cancer drugs for high throughput screening (HTS) and high content screening (HCS). These FDA, EMA, or CFDA approved anti-cancer drugs have annotated bioactivity, safety, and bioavailability. Effective tool for cancer research and drug repurposing screening.
	498	TargetMol	Anti-cancer Clinical Compound Library	Anti cancer	553
Description: A unique collection of 560 anti-cancer compounds for high throughput screening (HTS) and high content screening (HCS). Covers various major targets including PI3K, HDAC, mTOR, CDK, Aurora Kinase, JAK, etc., in lung cancer, breast cancer, leukemia, lymphoma, etc.
	499	TargetMol	Anti-cancer Metabolism Compound Library	Anti cancer	130
Description: A unique collection of 130 cancer cellular metabolism related compounds for cancer research. Bioactivity and safety confirmed by pre-clinical research and clinical trials.Covers 16 major targets related to cancer cellular metabolism (glucose, proteins, lipids and nucleic acids). Effect tool for research in cancer metabolism and anti-cancer drug screening.
	500	TargetMol	Protease Inhibitor Library	Proteases	162
Description: A unique collection of 162 protease and proteasome inhibitors for research in chemical genomics, and drug screening. Targets include proteasome, DPP-4, Serine protease, cysteine protease, MMP, Aspartic proteinases, etc. Bioactivity and safety confirmed by pre-clinical research and clinical trials, and some of them are approved by FDA.
	501	ChemDiv, Inc.	3D BioDiversity library	Diversity	29643
Description: 29643 compounds from 3D BioDiversity library.
Download description
	502	ChemDiv, Inc.	3D Diversity Natural-Product-Like Library	Other Type	19684
Description: 19684 compounds from 3D Diversity Natural-Product-Like Library.
Download description
	503	ChemDiv, Inc.	3D Fragments library	Fragments	4413
Description: 4413 3D Fragments library.
Download description More information
	504	ChemDiv, Inc.	mimetic compounds	Other Type	1783
Description: 1783 3D mimetic compounds.
	505	ChemDiv, Inc.	Adenosine Receptors Targeted Library	Other Type	20323
Description: 20323 compounds from Adenosine Receptors Targeted Library.
Download description More information
	506	ChemDiv, Inc.	Agro library	Agrochemicals	45948
Description: 45950 compounds from the Agro library.
Download description More information
	507	ChemDiv, Inc.	Allosteric Kinases inhibitors library	Kinases	24249
Description: 24249 compounds from the Allosteric Kinases inhibitors library.
Download description More information
	508	ChemDiv, Inc.	Angiogenesis library	Cardiovascular Disease	15159
Description: 15159 compounds from Angiogenesis library.
Download description More information
	509	ChemDiv, Inc.	Anti-Aging library	Antibacterials	14553
Description: 14553 compounds from the Anti-Aging library.
Download description More information
	510	ChemDiv, Inc.	Anticancer library	Other Disease-based	16775
Description: 16775 compounds from the Anticancer library.
Download description More information
	511	ChemDiv, Inc.	Antifungal library	Antibacterials	7906
Description: 7906 compounds from the Antifungal library.
Download description
	512	ChemDiv, Inc.	Antiinfective library	Other Disease-based	25229
Description: 25229 compounds from the Antiinfective library.
Download description
	513	MedChemExpress Europe	Bioactive Compound Library	Bioactive compounds	6569
Description: A unique collection of 6580 bioactive compounds including natural products, enzyme inhibitors, receptor ligands
Download description More information
	514	MedChemExpress Europe	Bioactive Compound Library Plus - PartB	Bioactive compounds	578
Description: bioactive compounds with low solubility or stability
Download description More information
	515	MedChemExpress Europe	Bioactive Compound Library Plus - PartC	Bioactive compounds	569
Description: novel or rare bioactive compounds
Download description More information
	516	MedChemExpress Europe	Anti-infection Compound Library	Antibacterials	686
Description: A unique collection of 686 bioactive anti-infection compounds for high throughput screening (HTS) and high content screening (HCS).
Download description More information
	517	MedChemExpress Europe	Apoptosis Compound Library	Other Type	182
Description: A unique collection of 184 small molecules used for survival, proliferation and apoptosis research.
Download description More information
	518	MedChemExpress Europe	Cell Cycle/DNA Damage Compound Library	DNA/RNA related	676
Description: A unique collection of 677 Cell Cycle/DNA Damage related compounds for high throughput screening (HTS) and high content screening (HCS).
Download description More information
	519	MedChemExpress Europe	Epigenetics Compound Library	Epigenetics	437
Description: A unique collection of 438 small molecule modulators with biological activity used for epigenetics research and associated assays.
Download description More information
	520	MedChemExpress Europe	GPCR/G protein Compound Library	GPCR	916
Description: A unique collection of 919 small molecules targeting G protein coupled receptors used in GPCR screening for various research and drug development projects.
Download description More information
	521	MedChemExpress Europe	Immunology/Inflammation Compound Library	Other Disease-based	433
Description: A unique collection of 433 small molecules with biological activity used for Immunology/Inflammation research.
Download description More information
	522	MedChemExpress Europe	JAK/STAT Compound Library	Kinases	166
Description: A unique collection of 166 bioactive compounds related to JAK/STAT signaling used for high throughput screening (HTS) and high content screening (HCS).
Download description More information
	523	MedChemExpress Europe	Kinase Inhibitor Library	Kinases	1169
Description: A unique collection of 1169 phosphorylation kinase inhibitors/regulators for high throughput screening (HTS) and high content screening (HCS).
Download description More information
	524	MedChemExpress Europe	MAPK Compound Library	Kinases	172
Description: A unique collection of 172 MAPK signaling inhibitors for high throughput screening (HTS) and high content screening (HCS).
Download description More information
	525	MedChemExpress Europe	Membrane Transporter/Ion Channel Compound Library	Ion Channels	496
Description: A unique collection of 496 small molecule modulators used for Ion Channel and Membrane Transporter research.
Download description More information
	526	MedChemExpress Europe	Metabolism/Protease Compound Library	Proteases	1101
Description: A unique collection of 1103 Metabolism/Protease-related small molecules for high throughput screening (HTS) and high content screening (HCS).
Download description More information
	527	MedChemExpress Europe	Neuronal Signaling Compound Library	Other Type	581
Description: A unique collection of 581 Neuronal Signaling-related compounds for high throughput screening (HTS) and high content screening (HCS).
Download description More information
	528	MedChemExpress Europe	NF-?B Signaling Compound Library	Other Type	189
Description: A unique collection of 189 NF-?B signaling related small molecule compounds for high throughput screening (HTS) and high content screening (HCS).
Download description More information
	529	MedChemExpress Europe	PI3K/Akt/mTOR Compound Library	Other Type	221
Description: A unique collection of 221 small molecule inhibitors used for PI3K/Akt/mTOR pathway research.
Download description More information
	530	MedChemExpress Europe	Protein Tyrosine Kinase Compound Library	Kinases	436
Description: A unique collection of 436 protein kinase inhibitors for high throughput screening (HTS) and high content screening (HCS).
Download description More information
	531	MedChemExpress Europe	Stem Cell Signaling Compound Library	Other Type	269
Description: A unique collection of 269 small molecule inhibitors with biological activity used for stem cell regulatory and signaling pathway research.
Download description More information
	532	MedChemExpress Europe	TGF-beta/Smad Compound Library	Other Type	80
Description: A unique collection of 80 TGF-beta/Smad inhibitors for high throughput screening (HTS) and high content screening (HCS).
Download description More information
	533	MedChemExpress Europe	Wnt/Hedgehog/Notch Compound Library	Other Type	114
Description: A unique collection of 114 small molecule inhibitors with biological activity used for Wnt/Hedgehog/Notch pathway research and screening.
Download description More information
	534	MedChemExpress Europe	Natural Product Library	Natural Products	1003
Description: A unique collection of 1005 natural products for high throughput screening (HTS) and high content screening (HCS).
Download description More information
	535	MedChemExpress Europe	Peptidomimetic Library - PartA	Peptidomimetics	299
Description: A unique collection of 299 compounds that act as substitutes for peptides in their interaction with receptors for drug discovery.
Download description More information
	536	MedChemExpress Europe	Peptidomimetic Library - PartB	Peptidomimetics	76
Description: A unique collection of 76 compounds with low solubility that act as substitutes for peptides in their interaction with receptors for drug discovery.
Download description More information
	537	MedChemExpress Europe	Anti-aging Compound Library	Other Type	367
Description: A unique collection of 367 bioactive anti-aging compounds for high throughput screening (HTS) and high content screening (HCS).
Download description More information
	538	MedChemExpress Europe	Drug Repurposing Compound Library	Drug/repurposing	2531
Description: A unique collection of 2535 compounds that have been marketed or successfully passed through Phases I for high throughput screening (HTS) and high content screening (HCS).
Download description More information
	539	MedChemExpress Europe	Drug Repurposing Compound Library Plus - PartA	Drug/repurposing	2531
Description: A unique collection of 2535 compounds that have been marketed or successfully passed through Phases I for high throughput screening (HTS) and high content screening (HCS).
Download description More information
	540	MedChemExpress Europe	Drug Repurposing Compound Library Plus - PartB	Drug/repurposing	329
Description: A unique collection of 336 compounds that have been marketed or successfully passed through Phases I for high throughput screening (HTS) and high content screening (HCS).
Download description More information
	541	MedChemExpress Europe	Covalent Screening Library	Other Type	831
Description: A unique collection of 832 compounds that show irreversible covalent binding with target proteins for high throughput screening (HTS) and high content screening (HCS).
Download description More information
	542	MedChemExpress Europe	Antioxidants Compound Library	Other Type	342
Description: A unique collection of 343 compounds that act as antioxidants for high throughput screening (HTS) and high content screening (HCS).
Download description More information
	543	MedChemExpress Europe	Differentiation Inducing Compound Library	Other Type	561
Description: A unique collection of 561 compounds that act as modulators in inducing stem cell differentiation.
Download description More information
	544	MedChemExpress Europe	Reprogramming Compound Library	Other Type	817
Description: A unique collection of 818 reprogramming compounds for high throughput screening (HTS) and high content screening (HCS).
Download description More information
	545	MedChemExpress Europe	FDA-approved_Drug_Library	Drug/repurposing	1693
Description: A unique collection of 1695 marketed drugs for high throughput screening (HTS) and high content screening (HCS).
Download description More information
	546	MedChemExpress Europe	Bioactive Compound Library Plus - PartA	Bioactive compounds	6569
Description: A unique collection of 6580 bioactive compounds including natural products, enzyme inhibitors, receptor ligands
Download description More information
	547	Otava, Ltd.	Histone acetyltransferase (HAT) targeted library	Epigenetics	645
Description: A special screening collection containing compounds with predicted inhibitory activity towards PCAF, p300, GCN5, and MOZ histone acetyltransferases.
More information
	548	Otava, Ltd.	Caseinolytic protease (ClpP) targeted Library	Proteases	545
Description: A special screening collection containing drug-like compounds with predicted inhibitory activity against ATP-dependent Clp protease proteolytic subunit
More information
	549	Otava, Ltd.	Cyclin-dependent kinase 2 (CDK2) targeted library	Kinases	1060
Description: A special screening collection containing drug-like compounds with predicted inhibitory activity against Cyclin-dependent kinase 2 (CDK2) targeted library
More information
	550	Otava, Ltd.	Janus Kinase 2 (Jak2) targeted library	Kinases	599
Description: A special screening collection containing drug-like compounds with predicted inhibitory activity against Janus Kinase 2 (Jak2) targeted library
More information
	551	Otava, Ltd.	Voltage-Gated Sodium Channel Blockers Library	Ion Channels	1188
Description: A special screening library containing compounds with predicted sodium channels blocking activity and selectivity
More information
	552	Otava, Ltd.	5-HT1B Receptor Targeted Library	GPCR	622
Description: The library is specifically targeted towards 5-HT1B receptor in such a way to minimize cross-reactivity with 5-HT2B receptor
More information
	553	Otava, Ltd.	Estrogen Related Receptor Gamma (ERR Gamma) Targeted Library	Nuclear receptors	680
Description: This special set of compounds has been carefully designed with combined approach that includes application of pharmacophore screening and molecular docking
More information
	554	Otava, Ltd.	PPI-focused compound library	Protein Protein Interaction	1143
Description: A special screening collection containing compounds detected as potential PPI inhibitors
More information
	555	Otava, Ltd.	Nicotinic Acetylcholine Receptor Targeted Library	Agrochemicals	449
Description: The designed library provides an excellent basis for insecticide discovery projects
More information
	556	Otava, Ltd.	Renin Targeted Library	Proteases	568
Description: A special screening collection containing drug-like compounds with predicted inhibitory activity against Renin (REN, HNFJ2)
More information
	557	TargetMol	Apoptosis Compound Library	Other Type	191
Description: A unique collection of 191 apoptosis-related compounds for apoptosis research, research in tumorigenesis, and anti-cancer drug screening. Targets include Bcl-2, Caspase, p53, TNF-alpha, and surviving, etc..
	558	TargetMol	Anti-cancer Drug library	Anti cancer	812
Description: A unique collection of 822 anticancer drugs for high throughput screening (HTS) and high content screening (HCS). Covers various major targets including PI3K, HDAC, mTOR, CDK, Aurora Kinase, JAK, etc; involved in 15 different cancer research areas, such as lung cancer, breast cancer, leukemia, lymphoma, etc.
	559	TargetMol	Anti-cancer Active Compound library	Anti cancer	1059
Description: A unique collection of 1081 compounds with known anti-cancer activity for high throughput screening (HTS) and high content screening (HCS). Effective tool for molecular mechanism of tumorigenesis, and anti-tumor drug screening. Covers various major targets including PI3K, HDAC, mTOR, CDK, Aurora Kinase, JAK, etc.
	560	TargetMol	Tyrosine kinase Inhibitor Library	Kinases	339
Description: A unique collection of 339 tyrosine kinase inhibitors for high throughput screening and high content screening for drug discovery in tyrosine kinase related diseases. Targets include c-Kit, c-Met, EGFR, FGFR, SRC, JAK, SYK, Btk, Bcr-Abl, etc.
	561	TargetMol	Ion Channel Inhibitor Library	Ion Channels	359
Description: A unique collection of 362 compounds targeting ion channels for research in ion channels-related diseases and ion channel drug discovery. Targets include potassium channel, calcium channel, sodium channel, Proton pump, etc.
	562	TargetMol	Endocrinology-Hormones Library	Hormone receptors	297
Description: A unique collection of 297 compounds targeting endocrine system for high throughput screening (HTS) and high content screening (HCS) for new drugs. Targets include Estrogen receptor, thyroid hormone receptor, Adrenergic receptors, etc.
	563	TargetMol	Human Endogenous Metabolite Compound Library	Other Type	283
Description: A unique collection of 665 endogenous metabolism-related compounds for research in endogenous metabolism-related diseases and drug screening. Safety and effectiveness of the small molecules have been demonstrated through preclinical and clinical research.
	564	TargetMol	Neuronal Signaling Compound Library	Other Type	836
Description: A unique collection of 840 compounds targeting CNS signaling for high throughput screening (HTS) and high content screening (HCS) for new drugs. Targets include 5-HT receptor, AChR, Histamine receptor, dopamine receptor, Opioid receptor, etc.
	565	TargetMol	Adrenergic Receptor Compound Library	Other Type	117
Description: A unique collection of 117 bioactive compounds specifically targeting adrenergic receptors, effective tool for screening new drugs or new target identification. Bioactivity and safety confirmed by pre-clinical research and clinical trials.
	566	TargetMol	Serotonin Compound Library	Other Type	133
Description: A unique collection of 134 compounds targeting serotonin receptors for high throughput screening and high content screening. Targets include serotonin receptors: 5-HT1, 5-HT2, 5-HT3, 5-HT4, 5-HT6, 5-HT7, etc.
	567	TargetMol	Oxidation-Reduction Compound Library	Other Type	117
Description: Powder or pre-dissolved DMSO solutions in 96 well plate with optional 2D barcode.
	568	TargetMol	Hematopoietic Toxicity Compound Library	Other Type	104
Description: A unique collection of 104 compounds with defined hematopoietic toxicity for high throughput and high content drug screening. Targets include HDAC, PPAR, DNA Alkylating, EGFR, etc.
	569	TargetMol	Autophagy Compound Library	Other Type	623
Description: A unique collection of 623 compounds with defined autophagy-inducing or -inhibitory activity for research in autophagy, high throughput screening (HTS) and high content screening (HCS) for new drugs. Targets include Autophagy inducers, Autophagy inhibitors, Proteasome, HIF, HDAC, Aurora Kinase, E3 Ligase, mTOR, etc.
	570	TargetMol	Histamine & Melatonin Library	Other Type	98
Description: A unique collection of 99 compounds targeting histaminergic receptor and melatonin receptor for high throughput screening (HTS) and high content screening (HCS) for new drugs.
	571	TargetMol	Clinical Compound Library	Other Type	949
Description: A unique collection of 960 compounds in clinical trial phases for high throughput screening (HTS) and high content screening (HCS). All compounds have been permitted into clinical trial phases, categorized into Phase 1, Phase 2 and Phase 3.
	572	TargetMol	Preclinical Compound Library	Other Type	212
Description: A unique collection of 212 preclinical compounds for high throughput screening (HTS) and high content screening (HCS). Hot lead compounds for new drug discovery and development.
	573	TargetMol	Histone Modification Research Compound Library	Other Type	151
Description: A unique collection of 152 histone modification related compounds for high throughput screening (HTS) and high content screening (HCS); Safety and effectiveness of the small molecules have been demonstrated through preclinical and clinical research;
	574	TargetMol	Cytokine Inhibitor Library	Pathway Inhibitors	182
Description: A unique collection of 182 compounds targeting cytokine signaling for high throughput screening and high content screening for drug discovery. Targets cover various cytokines including IL, CSF, IFN, TNF, TGF-beta family, growth factors, chemokine family, etc.
	575	TargetMol	JAK STAT Compound Library	Other Type	145
Description: A unique collection of 145 JAK/STAT signaling targeted compounds for high throughput and high content screening. Effective tool for studying the JAK/STAT targets.
	576	TargetMol	NF-kB Signaling Compound Library	Other Type	172
Description: A unique collection of 173 compounds targeting NF-?B signaling for high throughput screening and high content screening. Effective tool for research in NF-?B signaling and related drug screening.
	577	TargetMol	DNA Damage & Repair Compound Library	DNA/RNA related	474
Description: A unique collection of 475 DNA Damage & Repair related compounds for high throughput screening (HTS) and high content screening (HCS). Targets include HDAC, DNA/RNA synthesis, Topoisomerase, etc.
	578	TargetMol	Bioactive Compound Library	Bioactive compounds	4907
Description: A collection of 5370 small molecule compounds with validated activity for high throughput screening (HTS), high content screening (HCS), cell induction, and target identification. Covers various disease research areas, such as Cancer, Metabolism, Immunology and Cardiovascular system, etc.
	579	TargetMol	TGF-beta Smad Compound Library	Other Type	44
Description: A unique collection of 44 TGF-beta/Smad signaling targeted compounds for high throughput and high content screening. Detailed compound information with structure, target, activity, IC50 value, and biological activity description.
	580	TargetMol	FDA-approved Drug Library	Other Type	1198
Description: A unique collection of 1200 FDA approved drugs for high throughput screening (HTS) and high content screening (HCS). Covers various research areas: oncology, cardiology, anti-inflammatory, immunology, neuropsychiatry, analgesia etc.
	581	TargetMol	Wnt/Hedgehog/Notch Compound Library	Other Type	74
Description: A unique collection of 74 Wnt/Hedgehog/Notch signaling targeted compounds for high throughput and high content screening;
	582	TargetMol	Antibiotics Library	Other Type	250
Description: A unique collection of 250 compounds with antibiotic activity for new antibacterial drug screening. Safety and effectiveness of the small molecules have been demonstrated through preclinical and clinical research.
	583	TargetMol	Antifungal Compound Library	Other Type	66
Description: A unique collection of 66 antifungal compounds effective for drug repurposing screening, combination screening and biological investigation. Contains antifungal agents to treat tinea corporis and Candidiasis, and compounds inhibiting the fungal-specific targets.
	584	TargetMol	Selected Plant-sourced Compound Library	Other Type	1116
Description: A unique collection of 1130 plant-sourced compounds that derived from 277 plant species for high throughput screening (HTS) and high content screening (HCS). Includes many popular natural products, such as Artemisinin, Ginsenoside, etc.
	585	TargetMol	Immunology/Inflammation Compound Library	Other Type	874
Description: A unique collection of 876 anti-inflammation compounds effective for high throughput screening and high content screening. Bioactivity and safety confirmed by clinical research and trials, some of which are FDA approved.
	586	TargetMol	Angiogenesis related Compound Library	Other Disease-based	378
Description: A unique collection of 378 proangiogenic and antiangiogenic compounds for new targets identification, research in mechanisms of angiogenesis, and high throughput screening (HTS) and high content screening (HCS). Targets include angiogenesis signaling, and related targets such as S1P, VEGFR, PDGF, etc..
	587	TargetMol	Cardiotoxicity Compound Library	Cardiovascular Disease	131
Description: A unique collection of 132 cardiotoxicity inducing compounds for toxicological study. Includes various compounds with different structures and mechanisms.
	588	TargetMol	Fluorochemical Library	Other Type	582
Description: A unique collection of 586 fluorochemicals that can be used for high through-put screening (HTS) and high content screening (HCS). Bioactivity and safety confirmed by pre-clinical research and clinical trials, and some of them are approved by FDA.
	589	TargetMol	Anti-Metabolism Disease Compound Library	Metabolism	814
Description: A unique collection of 816 metabolism diseases related compounds for high throughput screening (HTS) and high content screening (HCS). Covers various major targets including CYP, FAAH, IDO, MAO, etc., in diabetes, obesity, hypertriglyceridemia, hypercholesterolemia, etc.Effective tool for cell metabolism research.
	590	TargetMol	Mitochondrial Targeting Compound Library	Other Type	64
Description: A unique collection of 64 promising or approved mitochondria-targeted compounds including Idebenone, the only approved drug targeting mitochondria, for research in mitochondrial medicine. Targets include mitochondria related targets, such as ATPase, mitochondria-associated hexokinase, Bcl-2, NADP, etc. and inhibitors for the autophagy initiating factor, ULK1, also include other promi…
	591	TargetMol	Anti-Cardiovascular Disease Compound Library	Cardiovascular Disease	515
Description: A unique collection of 515 cardiovascular diseases related compounds for high throughput screening (HTS) and high content screening (HCS). Bioactivity and safety confirmed by pre-clinical research and clinical trials and most of them are approved by FDA, EMA, or CFDA.
	592	TargetMol	Killers Collection	Other Type	277
Description: A unique collection of 277 toxic substances for high throughput screening (HTS) and high content screening (HCS). Covers more than 150 targets related to immune diseases, neurological diseases, respiratory disorders, endocrine diseases, and cardiovascular diseases. Includes 222 drugs with certain studies on mechanisms of toxicity. Includes 89 natural products, most of which are effec…
	593	TargetMol	Selected Impurities Library	Other Type	200
Description: A unique collection of 200 drug isomers/metabolites for high throughput screening (HTS) and high content screening (HCS). Safety and effectiveness of the small molecules have been demonstrated through preclinical and clinical research. Structurally diverse, medicinally active, and cell permeable.
	594	TargetMol	CNS-Penetrant Compound Library	CNS	90
Description: A unique collection of 320 CNS-Penetrant compounds for high throughput screening (HTS) and high content screening (HCS). Targets include Kinases, GPCR, and ion channels, etc.Effective tool for drug screening in brain disorders, such as brain tumor, mental disorders, and neurodegenerative diseases, etc.
	595	TargetMol	Natural Compound Library	Natural Products	1437
Description: A unique collection of 1680 pure natural products and their derivatives with known biological activity for drug discovery, pharmacological study, and stem cell differentiation, and can be used for high throughput screening (HTS) and high content screening (HCS). All products with known biological activity: Documentation with clear source: isolated natural products from plant, animal,…
	596	TargetMol	Polyphenolic Natural Compound Library	Natural Products	366
Description: A unique collection of 367 natural polyphenolic compounds for high throughput screening (HTS) and high content screening (HCS). Targets include JAK, AMPK, CYP, etc. Safety and effectiveness of the small molecules have been demonstrated through preclinical and clinical research.
	597	TargetMol	The Yao Nationality Medicine Library	Other Type	123
Description: A unique collection of 140 small molecules derived from Yao nationality medicine with bioactivity that can be used for drug repurposing, and HTS and HCS. Bioactivity and safety confirmed by pre-clinical research and clinical trials.
	598	TargetMol	Bioactive Lipid Compound Library	Bioactive compounds	212
Description: A unique collection of 213 bioactive lipids related compounds for high throughput screening (HTS) and high content screening (HCS), including Agonists & Antagonists, Endocannabinoids, Farnesyl/geranylgeranyl derivates, HETEs deHETEs, hepoxilins, Polyunsaturated fatty acids, Leukotrienes, lipoxins, LPA & phosphatidic acids, Octadecanoids, PAFs, Prostaglandins & thromboxanes, Retinoids…
	599	TargetMol	Stem cell Differentiation Compound Library	Other Type	339
Description: A unique collection of 340 stem cell differentiation signaling targeted compounds for high throughput and high content screening. Effective tool for research in regenerative medicine, stem cell differentiation signaling, and drug screening based on stem cells. Targets include Wnt, GSK-2, Hedgehog, JAK, ROCK, ?-secretase, etc.
	600	TargetMol	Cell cycle related Compound Library	Other Type	130
Description: A unique collection of 130 cell cycle related compounds for high throughput screening (HTS) and high content screening (HCS). Targets include CDK, ROCK, Aurora Kinase, ATM/ATR, DNA-PK, DNA/RNA Synthesis, etc.
	601	ChemDiv, Inc.	Cysteine proteases inhibitors library	Proteases	7979
Description: 7979 compounds from the Cysteine proteases inhibitors library.
	602	ChemDiv, Inc.	Current Fragments library	Fragments	12231
Description: 12231 compounds from the current Fragments library.
	603	ChemDiv, Inc.	CXCR4 antagonists library	Other Type	10217
Description: 10217 compounds from the CXCR4 antagonists library.
Download description More information
	604	ChemDiv, Inc.	Cyclic Ugi compounds	Other Type	9713
Description: 9713 Cyclic Ugi compounds.
	605	ChemDiv, Inc.	Dark Chemical Matter library	Other Type	19788
Description: 19788 compounds from Dark Chemical Matter library.
Download description
	606	ChemDiv, Inc.	DGK inhibitors library	Pathway Inhibitors	11225
Description: 11225 compounds from DGK inhibitors library.
Download description
	607	ChemDiv, Inc.	DNMT focused library	Other Type	37445
Description: 37445 compounds from DNMT focused library.
Download description More information
	608	ChemDiv, Inc.	Launched & Clinically evaluated drugs library	Other Type	203
Description: 203 compounds from Launched & Clinically evaluated drugs library.
	609	ChemDiv, Inc.	Eccentric compounds	Other Type	12508
Description: 12508 Eccentric compounds.
	610	ChemDiv, Inc.	Ephrin-4B set	Other Type	7388
Description: 7388 compounds from Ephrin-4B set.
	611	ChemDiv, Inc.	Epitranscriptome focused small molecule library	Other Type	21706
Description: 21722 compounds from the Epitranscriptome focused small molecule library.
Download description More information
	612	ChemDiv, Inc.	FDA approved library	Other Type	221
Description: 221 FDA approved library.
	613	ChemDiv, Inc.	Frequent Hitters library	Other Type	8498
Description: 8498 compounds from the Frequent Hitters library.
Download description More information
	614	ChemDiv, Inc.	GABA(A) library	Other Type	17915
Description: 17915 compounds from GABA(A) library.
	615	ChemDiv, Inc.	Glucocorticoid receptors library	Other Type	5003
Description: 5003 compounds from Glucocorticoid receptors library.
	616	ChemDiv, Inc.	gp120 and gp 41 libraries	Other Type	18716
Description: 18716 compounds from gp120 and gp 41 libraries.
Download description
	617	ChemDiv, Inc.	GPCR target platform library	GPCR	31888
Description: 31888 compounds from the GPCR target platform library.
Download description More information
	618	ChemDiv, Inc.	HA2 library	Other Type	3778
Description: 3778 compounds from the HA2 library.
Download description
	619	ChemDiv, Inc.	HDAC library	Other Type	17972
Description: 17973 compounds from the HDAC library.
Download description
	620	ChemDiv, Inc.	Antimitotic Library	Other Type	9471
Description: 9471 compounds from the Antimitotic Library.
Download description More information
	621	ChemDiv, Inc.	Antiparasite library	Other Disease-based	24981
Description: 24981 compounds from the Antiparasite library.
Download description
	622	ChemDiv, Inc.	Antiviral library	Anti virus	67782
Description: 67782 compounds from the Antiviral library.
Download description More information
	623	ChemDiv, Inc.	PPI Tripeptidomimetic set	Protein Protein Interaction	24561
Description: 24561 compounds from PPI Tripeptidomimetic set.
	624	ChemDiv, Inc.	Proline Kinase library	Other Type	2165
Description: 2165 compounds from Proline Kinase library.
	625	ChemDiv, Inc.	Purin based Nucleoside mimetics library	Other Type	1268
Description: 1268 compounds from Purin based Nucleoside mimetics library.
	626	ChemDiv, Inc.	Purinergic library	Other Type	3401
Description: 3401 compounds from the Purinergic library.
	627	ChemDiv, Inc.	Quiescent cancer cell pathways set	Other Type	20780
Description: 20780 compounds from the quiescent cancer cell pathways set.
	628	ChemDiv, Inc.	RAR (Nuclear receptors) ligands Library	Other Type	6798
Description: 6798 compounds from the RAR (Nuclear receptors) ligands Library.
	629	ChemDiv, Inc.	Recognition elements library (Turn-mimetics & Privileged structures)	Other Type	24643
Description: 24643 compounds from Recognition elements library (Turn-mimetics & Privileged structures).
	630	ChemDiv, Inc.	RNA Isosteric Trinucleotide Mimetics (rITM) library	DNA/RNA related	29314
Description: 29314 compounds from RNA Isosteric Trinucleotide Mimetics (rITM) library.
More information
	631	ChemDiv, Inc.	Semi-natural compounds	Natural Products	16970
Description: 16970 semi-natural compounds.
	632	ChemDiv, Inc.	SH2 library	Other Type	10884
Description: 10884 compounds from SH2 library.
Download description More information
	633	ChemDiv, Inc.	SH2 PTB focused library	Other Type	5877
Description: 5877 compounds from the SH2 PTB focused library.
More information
	634	ChemDiv, Inc.	Shape (Helix) Mimetics library	Other Type	7982
Description: 7982 compounds from Shape (Helix) Mimetics library.
	635	ChemDiv, Inc.	Soluble Diversity library	Diversity	16605
Description: 16605 compounds from the Soluble Diversity library.
Download description
	636	ChemDiv, Inc.	Serine proteases inhibitors library	Proteases	33944
Description: 33944 compounds from the Serine proteases inhibitors library.
	637	ChemDiv, Inc.	Spiro and bridged series of "Libraries inspired by Nature"	Natural Products	21505
Description: 21505 spiro and bridged compounds from the series of "Libraries inspired by Nature".
Download description More information
	638	ChemDiv, Inc.	Steroids library	Other Type	535
Description: 535 steroid like compounds.
	639	ChemDiv, Inc.	Sulfotransferase library	Other Type	84256
Description: 84257 compounds from the Sulfotransferase library.
	640	ChemDiv, Inc.	Targeted Diversity library	Diversity	41939
Description: 41940 compounds from the Targeted Diversity library.
Download description More information
	641	ChemDiv, Inc.	Therapeutical Diversity set, part1	Diversity	1724
Description: 1724 compounds from the Therapeutical Diversity set, part1.
Download description More information
	642	ChemDiv, Inc.	Target Identification Phenotypic Screening library	Other Type	29643
Description: 29643 compounds from Target Identification Phenotypic Screening library.
	643	ChemDiv, Inc.	TLR-8 ligands set	Other Type	706
Description: 706 compounds from TLR-8 ligands set.
	644	ChemDiv, Inc.	Type II kinase inhibitors library	Kinases	7496
Description: 7496 compounds from type II kinase inhibitors library.
Download description
	645	ChemDiv, Inc.	VEGFR inhibitors library	Other Type	41628
Description: 41628 compounds from the VEGFR inhibitors library.
	646	ChemDiv, Inc.	Voltage-Gated Ion Channel-Targeted library	Other Type	5059
Description: 5059 compounds from the Voltage-Gated Ion Channel-Targeted library.
	647	ChemDiv, Inc.	Antiviral HBV set	Anti virus	10035
Description: 10035 compounds from the Antiviral HBV set.
Download description More information
	648	ChemDiv, Inc.	Antiviral HIV-1 set	Anti virus	19613
Description: 19613 compounds from Antiviral HIV-1 set.
Download description More information
	649	ChemDiv, Inc.	ARA library	Other Type	3147
Description: 3147 compounds from ARA library.
	650	ChemDiv, Inc.	Arginine library	Other Type	1945
Description: 1945 compounds from the Arginine library.
	651	ChemDiv, Inc.	Aurora A-B Kinases library	Other Type	9597
Description: 9597 compounds from the Aurora A-B Kinases library.
Download description More information
	652	ChemDiv, Inc.	Bcl-2	Other Type	24213
Description: 24213 compounds from the Bcl-2
	653	ChemDiv, Inc.	Bcl2 PPI inhibitors library	Protein Protein Interaction	11724
Description: 11724 compounds from the Bcl2 PPI inhibitors library.
	654	ChemDiv, Inc.	Beta2 adrenoligands set	Other Type	18546
Description: 18548 compounds from the beta2 adrenoligands set.
Download description
	655	ChemDiv, Inc.	Beyond Flatland library	Other Type	91413
Description: 91414 compounds from Beyond Flatland library.
Download description More information
	656	ChemDiv, Inc.	Bradykinin library	Other Type	16643
Description: 16643 compounds from Bradykinin library.
	657	ChemDiv, Inc.	BRD4 targeted library	Other Type	4720
Description: 4720 compounds from BRD4 targeted library.
Download description More information
	658	ChemDiv, Inc.	Calcium Channels library	Other Type	10251
Description: 10251 compounds from Calcium Channels library.
Download description More information
	659	ChemDiv, Inc.	Cancer Stem Cells targeted library	Anti cancer	18119
Description: 18119 compounds from the Cancer Stem Cells targeted library.
Download description More information
	660	ChemDiv, Inc.	Cardiovascular library	Cardiovascular Disease	22884
Description: 22884 compounds from the Cardiovascular library.
Download description
	661	ChemDiv, Inc.	CB1-2 library	Other Type	15782
Description: 15783 compounds from CB1-2 library.
	662	ChemDiv, Inc.	Chemokines library	Other Type	18895
Description: 18895 compounds from the Chemokines library.
Download description
	663	ChemDiv, Inc.	C-Met library	Other Type	15520
Description: 15520 compounds from the C-Met library.
More information
	664	ChemDiv, Inc.	CNS library	CNS	21154
Description: 21154 compounds from the CNS library.
Download description More information
	665	ChemDiv, Inc.	CNS gMPO library	CNS	29304
Description: 29304 compounds from the CNS gMPO library.
Download description More information
	666	ChemDiv, Inc.	CNS targets activity set	CNS	6919
Description: 6919 compounds from the CNS targets activity set.
Download description More information
	667	ChemDiv, Inc.	Covalent inhibitors focused library, smart part	Pathway Inhibitors	1643
Description: 1925 compounds from the Covalent inhibitors focused library, smart part.
More information
	668	ChemDiv, Inc.	Covalent inhibitors focused library, bLactams-sp3 set	SP3 compounds	1838
Description: 1838 compounds from the Covalent inhibitors focused library, bLactams-sp3 set.
More information
	669	MedChemExpress Europe	Fragment Library	Fragments	160
Description: A unique collection of 8320 fragment compounds for traditional lead identification via high-throughput screening (HTS).
Download description More information
	670	MedChemExpress Europe	FDA-Approved Drug Library Mini	Drug/repurposing	1555
Description: A unique, ready-to-use collection of 1557 marketed drugs for high throughput screening (HTS) and high content screening (HCS).
Download description More information
	671	MedChemExpress Europe	FDA-Approved Drug Library Plus - PartA	Drug/repurposing	1693
Description: A unique collection of 1695 marketed drugs for high throughput screening (HTS) and high content screening (HCS).
Download description More information
	672	MedChemExpress Europe	FDA-Approved Drug Library Plus - PartB	Drug/repurposing	221
Description: A unique collection of 225 marketed drugs for high throughput screening (HTS) and high content screening (HCS).
Download description More information
	673	MedChemExpress Europe	Toxins for Antibody-Drug Conjugate Research Library	Other Type	26
Description: A unique collection of 26 ADC cytotoxins for targeted therapy research.
Download description More information
	674	MedChemExpress Europe	Histone Modification Research Compound Library	Other Type	264
Description: A unique collection of 265 bioactive compounds targeting histone modification for high throughput screening (HTS) and high content screening (HCS).
Download description More information
	675	MedChemExpress Europe	Anti-cancer Compound Library	Anti cancer	2516
Description: A unique collection of 2522 bioactive anti-cancer compounds for high throughput screening (HTS) and high content screening (HCS).
Download description More information
	676	MedChemExpress Europe	Clinical Compound Library	Bioactive compounds	1097
Description: A unique collection of 1101 clinical compounds for high throughput screening (HTS) and high content screening (HCS).
Download description More information
	677	MedChemExpress Europe	Clinical Compound Library Plus - PartA	Bioactive compounds	1097
Description: A unique collection of 1101 clinical compounds for high throughput screening (HTS) and high content screening (HCS).
Download description More information
	678	MedChemExpress Europe	Clinical Compound Library Plus - PartB	Bioactive compounds	130
Description: A unique collection of 133 clinical compounds for high throughput screening (HTS) and high content screening (HCS).
Download description More information
	679	MedChemExpress Europe	Anti-virus Compound Library	Anti virus	193
Description: A unique collection of 193 bioactive anti-virus compounds for high throughput screening (HTS) and high content screening (HCS).
Download description More information
	680	MedChemExpress Europe	CNS-penetrant Compound Library	CNS	353
Description: A unique collection of 353 bioactive CNS-penetrant compounds for high throughput screening (HTS) and high content screening (HCS).
Download description More information
	681	MedChemExpress Europe	Autophagy Compound Library	Other Type	562
Description: A unique collection of 564 small molecule compounds with biological activity used for autophagy research and associated assays.
Download description More information
	682	MedChemExpress Europe	Human Endogenous Metabolite Compound Library	Other Type	306
Description: A unique collection of 306 Endogenous Metabolites for high throughput screening (HTS) and high content screening (HCS).
Download description More information
	683	MedChemExpress Europe	Small Molecule Immuno-Oncology Compound Library	Anti cancer	144
Description: A unique collection of 144 bioactive tumor immunology compounds for high throughput screening (HTS) and high content screening (HCS).
Download description More information
	684	Selleck Chemicals LLC	Stem Cell Signaling Compound Library	Other Type	252
Description: A unique collection of 297 compounds with biological activity used for stem cell regulatory and signaling pathway research.Targets Wnt, Notch, SMAD, and Hedgehog signaling,etc.A powerful tool for researching the mechanism behind stem cells, regenerative therapy, means differentiation, drug screening based on tumor stem cells, as well as other pharmaceutical and biological applications
More information
	685	Selleck Chemicals LLC	DNA Damage/DNA Repair compound Library	DNA/RNA related	170
Description: A unique collection of 179 small molecule compounds with biological activity used for DNA Damage and Repair research. Targets PARP,ATM/ATR,Topoisomerase,DNA/RNA Synthesis etc
More information
	686	Selleck Chemicals LLC	Epigenetics Compound Library	Epigenetics	272
Description: A unique collection of 465 compounds with biological activity used for epigenetics research and associated assays.A valuable tool for chemical genomics, epigenetic target identification in pharmacogenomics, and other biological applications
More information
	687	Selleck Chemicals LLC	GPCR Compound Library	GPCR	637
Description: A unique collection of 749 small molecules targeting G protein coupled receptors for high throughput screening (HTS) and high content screening (HCS). All of the small molecules in the GPCR library are well characterized with biological and pharmaceutical activity. A powerful tool for discovering GPCR-based drugs that are the richest signal receptor targets for drug discovery
More information
	688	Selleck Chemicals LLC	Highly Selective Inhibitor Library	Pathway Inhibitors	279
Description: A unique collection of 320 validated highly selective inhibitors with covering over 123 targets.Selectivity is at least 100-fold higher relative to non-primary target(s).Each compound was selected based on its ability to principally interact with a single target, leading to minimal off-target activity
More information
	689	Selleck Chemicals LLC	Histone modification compound library	Other Type	101
Description: A unique collection of 112 small molecule compounds for high throughput screening(HTS) and high content screening (HCS).A useful tool for histone modification research and associated assays
More information
	690	Selleck Chemicals LLC	Immunology/Inflammation Compound Library	Other Disease-based	965
Description: A unique collection of 1091 small molecules with biological activity used for Immunology/Inflammation research and associated assays. Targets COX, Glucocorticoid Receptor, Histamine Receptor, ROS, TLR, p38 MAPK, NOS, etc
More information
	691	Selleck Chemicals LLC	Inhibitor Library	Pathway Inhibitors	2427
Description: A unique collection of 2791 small molecule inhibitors for high throughput screening (HTS) and high content screening (HCS). Includes most Selleck inhibitors, APIs, natural products, and chemotherapeutic agents
More information
	692	Selleck Chemicals LLC	Ion Channel Ligand Library	Ion Channels	209
Description: unique collection of 232 small molecule modulators used for Ion channel research.Targets Calcium Channel, Potassium Channel, Sodium Channel, GABA Receptor,etc
More information
	693	Selleck Chemicals LLC	JAK/STAT compound library	Other Type	47
Description: A unique collection of 51 small molecule compounds for high throughput screening(HTS) and high content screening (HCS). A useful tool for research in JAK-STAT signaling pathway
More information
	694	Selleck Chemicals LLC	MAPK Inhibitor Library	Other Type	87
Description: A unique collection of 95 small molecule inhibitors used for MAPK signaling research.Targets MEK,Raf,p38 MAPK,JNK,ERK, etc.Structurally diverse, medicinally active, and cell permeable.
More information
	695	Selleck Chemicals LLC	Metabolism Compound Library	Metabolism	1034
Description: A unique collection of 1383 small molecules with biological activity in numerous metabolic pathway: glycometabolism, lipid metabolism, proteolysis, Nucleotide Metabolism, etc.Targets Cytochrome P450, DPP4, Glucokinase, HSP, PDE, PPAR,etc
More information
	696	Selleck Chemicals LLC	Neuronal Signaling Compound Library	CNS	973
Description: A unique collection of 1115 small molecule compounds with biological activity used for neurologic research and associated assays.Targets Dopamine Receptor, 5-HT Receptor, NMDAR, ?-secretase, AChE, Adrenergic Receptor, etc.
More information
	697	Selleck Chemicals LLC	NF-kB Signaling Compound Library	Other Type	40
Description: A unique collection of 41 small molecule compounds for high throughput screening(HTS) and high content screening (HCS). A useful tool for NF-?B Signaling pathway research
More information
	698	Selleck Chemicals LLC	PI3K/Akt Inhibitor Library	Pathway Inhibitors	160
Description: A unique collection of 174 small molecule inhibitors used for PI3K/Akt/mTOR pathway research. Targets PI3K, mTOR, Akt, GSK, ATM/ATR, etc.A valuable tool for researching the survival, proliferation, and apoptosis of cells
More information
	699	Selleck Chemicals LLC	Protease Inhibitor Library	Proteases	198
Description: A unique collection of 229 small molecule inhibitors used for chemical genomics, high-throughput screening (HTS), and high content screening (HCS).Targets proteasome, HCV Protease, DPP-4, Caspase, MMP, Gamma-secretase, Beta Amyloid.
More information
	700	Selleck Chemicals LLC	Small Molecule Immuno-Oncology Compound Library	Anti cancer	85
Description: A unique collection of 92 Immuno-Oncology small molecules for high throughput screening(HTS) and high content screening (HCS). A useful tool for finding tumor therapeutic mechanism
More information
	701	ChemDiv, Inc.	Antibacterial gramnegative libraries	Anti cancer	63970
Description: 63971 compounds from Antibacterial gramnegative libraries.
Download description
	702	ChemDiv, Inc.	Antimitotic tubulin library	Other Type	17853
Description: 17854 compounds from the Antimitotic tubulin library.
Download description More information
	703	ChemDiv, Inc.	PRMT library	Other Type	28480
Description: 28480 compounds from PRMT library.
Download description
	704	ChemDiv, Inc.	Smart1 library	Other Type	51904
Description: 51905 compounds from Smart1 library.
Download description More information
	705	ChemDiv, Inc.	STAP library	Other Type	15563
Description: 15563 compounds from the selective target activity profiling (STAP), annotating library for phenotypic screening.
Download description
	706	ChemDiv, Inc.	Therapeutical Diversity set, part2	Diversity	6366
Description: 6366 compounds from the Therapeutical Diversity set, part2.
Download description More information
	707	ChemDiv, Inc.	Apoptotic library	Other Type	50700
Description: 50700 compounds from the Apoptotic library.
Download description
	708	ChemDiv, Inc.	Beta-Catenin signaling library	Pathway Inhibitors	7027
Description: 7027 compounds from the library of small molecule inhibitors of beta-Catenin signaling.
Download description
	709	ChemDiv, Inc.	Bromodomains library	Other Type	5660
Description: 5660 compounds from the library of small molecule modulators
Download description More information
	710	ChemDiv, Inc.	ChemoGenomic Annotated library (CGAL)	Other Type	96042
Description: 96044 compounds from the ChemoGenomic Annotated library (CGAL).
Download description
	711	ChemDiv, Inc.	CNS BBB library	CNS	12993
Description: 12994 compounds from the CNS BBB library.
Download description More information
	712	ChemDiv, Inc.	Covalent inhibitors focused library, general part	Pathway Inhibitors	8726
Description: 8726 compounds from the Covalent inhibitors focused library, general part.
Download description More information
	713	ChemDiv, Inc.	Epigenetics library	Epigenetics	27330
Description: 27330 compounds from the Epigenetics library.
Download description More information
	714	ChemDiv, Inc.	G9a inhibitors library	Pathway Inhibitors	11853
Description: 11853 compounds from the G9a inhibitors library.
Download description More information
	715	ChemDiv, Inc.	GSK3b inhibitors library	Pathway Inhibitors	4628
Description: 4629 compounds from the GSK3b inhibitors library.
Download description More information
	716	ChemDiv, Inc.	Hedgehog pathway focused library	Other Type	10032
Description: 10032 compounds from Hedgehog pathway focused library.
Download description More information
	717	ChemDiv, Inc.	Indole derivatives series of "Libraries inspired by Nature"	Other Type	10158
Description: 10158 Indole derivatives compounds from the series of "Libraries inspired by Nature".
Download description
	718	ChemDiv, Inc.	Protein Kinases target platform library	Kinases	36904
Description: 36907 compounds from the Protein Kinases target platform library.
Download description More information
	719	ChemDiv, Inc.	MDM2-p53 interaction inhibitors library	Pathway Inhibitors	21666
Description: 21666 compounds from the MDM2-p53 interaction inhibitors library.
Download description More information
	720	ChemDiv, Inc.	Phosphatase inhibitors	Other Type	13749
Description: 13749 compounds from the Phosphatase inhibitors.
Download description
	721	ChemDiv, Inc.	PPI 310 helix set	Protein Protein Interaction	2195
Description: 2195 compounds from PPI 3.10 helix set.
Download description
	722	ChemDiv, Inc.	Helix-Turn-3D-Mimetics library	Protein Protein Interaction	69672
Description: 69672 compounds from PPI Helix-Turn-3D-Mimetics library.
Download description More information
	723	ChemDiv, Inc.	Antibacterial library	Antibacterials	13545
Description: 13545 compounds from the Antibacterial library.
Download description More information
	724	ChemDiv, Inc.	Histon methyltransferase set	Other Type	550
Description: 550 compounds from Histon methyltransferase set.
	725	ChemDiv, Inc.	Hsp70_90 targeted library	Other Type	11585
Description: 11585 compounds from the Hsp70_90 targeted library.
Download description More information
	726	ChemDiv, Inc.	hTERT targeted library	Other Type	46309
Description: 46309 compounds from the hTERT targeted library.
Download description
	727	ChemDiv, Inc.	Immunological library	Other Type	6852
Description: 6852 compounds from Immunological library.
Download description
	728	ChemDiv, Inc.	Integrin Receptors targeted library (RGD domain focus)	Other Type	1759
Description: 1759 compounds from Integrin Receptors targeted library (RGD domain focus).
Download description More information
	729	ChemDiv, Inc.	Lysine-specific histone demethylases library	Other Type	3759
Description: 3759 compounds from Lysine-specific histone demethylases library.
Download description
	730	ChemDiv, Inc.	KRAS targeted library	Other Type	9351
Description: 9352 compounds from the KRAS targeted library.
Download description More information
	731	ChemDiv, Inc.	Ion Channels library	Ion Channels	3732
Description: 3732 compounds from ligand gated Ion Channels library.
Download description
	732	ChemDiv, Inc.	Mac1-GP1b alpha interaction set	Other Type	23604
Description: 23604 compounds from Mac1-GP1b alpha interaction set.
	733	ChemDiv, Inc.	Macrocycles	Other Type	2405
Description: 2405 macrocycles.
More information
	734	ChemDiv, Inc.	Monoamine Transporters library	Other Type	7373
Description: 7373 compounds from the Monoamine Transporters library.
Download description
	735	ChemDiv, Inc.	Mdm2 focused library	Other Type	6176
Description: 6176 compounds from mdm2 focused library.
Download description
	736	ChemDiv, Inc.	MEF2-HDAC (class II) modulators	Other Type	4788
Description: 4788 compounds from the library of MEF2-HDAC (class II) modulators.
Download description More information
	737	ChemDiv, Inc.	Methyltransferase library	Other Type	10900
Description: 10900 compounds from the Methyltransferase library.
	738	ChemDiv, Inc.	MGluR5 library	Other Type	7808
Description: 7808 compounds from the mGluR5 library.
	739	ChemDiv, Inc.	Ion Channels target platform library	Ion Channels	13255
Description: 13255 compounds from the Ion Channels target platform library.
More information
	740	ChemDiv, Inc.	MEC-18 library	Other Type	53113
Description: 53113 compounds in MEC-18 library, trends in medicinal chemistry.
Download description More information
	741	ChemDiv, Inc.	Autophagy library	Other Disease-based	4747
Description: 4747 compounds from the Autophagy library.
Download description
	742	ChemDiv, Inc.	Indoleamine 2,3-dioxygenase 1 focused library	Other Type	5872
Description: 5872 compounds from Indoleamine 2,3-dioxygenase 1 focused library.
More information
	743	ChemDiv, Inc.	Matrix Metalloproteinases targeted library	Other Type	8212
Description: 8212 compounds from the Matrix Metalloproteinases targeted library.
Download description
	744	ChemDiv, Inc.	Na-channels blockers	Other Type	54951
Description: 54951 compounds from the Na-channels blockers
	745	ChemDiv, Inc.	Natural compounds	Natural Products	401
Description: 401 natural compounds.
Download description
	746	ChemDiv, Inc.	Neuropeptide S library	Other Type	2898
Description: 2898 compounds from Neuropeptide S library.
Download description
	747	ChemDiv, Inc.	Neurotransmitter transporter inhibitors	CNS	11581
Description: 11581 compounds from Neurotransmitter transporter inhibitors.
Download description More information
	748	ChemDiv, Inc.	NFkb regulators library	Other Type	8042
Description: 8042 compounds from the NFkb regulators library.
Download description
	749	ChemDiv, Inc.	Nonpeptide Peptidomimetic library	Other Type	19271
Description: 19271 compounds from Nonpeptide Peptidomimetic library.
	750	ChemDiv, Inc.	Natural-Product-Based library	Natural Products	3901
Description: 3915 compounds from Natural-Product-Based library.
More information
	751	ChemDiv, Inc.	NR focused library	Other Type	1554
Description: 1554 compounds from the NR focused library.
Download description More information
	752	ChemDiv, Inc.	Nucleic Acid Ligands library	Other Type	8520
Description: 8520 compounds from Nucleic Acid Ligands library.
Download description More information
	753	ChemDiv, Inc.	Nucleoside mimetics library	Other Type	2517
Description: 2517 compounds from Nucleoside mimetics library.
	754	ChemDiv, Inc.	p24 targeted library	Other Type	11640
Description: 11640 compounds from the p24 targeted library.
Download description
	755	ChemDiv, Inc.	P2RX7 antagonists library	Other Type	11949
Description: 11949 compounds from the P2RX7 antagonists library.
	756	ChemDiv, Inc.	Pathway library	Other Type	2279
Description: 2279 compounds from the developmental pathway (Hh
	757	ChemDiv, Inc.	Pd1-l1-immuno library	Other Type	521
Description: 521 compounds from pd1-l1-immuno library.
	758	ChemDiv, Inc.	PDZ domain focused library	Other Type	3238
Description: 3238 compounds from PDZ domain focused library.
	759	ChemDiv, Inc.	Peptidomimetic fragments library	Peptidomimetics	38169
Description: 38169 compounds from the Peptidomimetic fragments library.
Download description
	760	ChemDiv, Inc.	Peptidomimetics beta-turn library	Peptidomimetics	2142
Description: 2142 compounds from Peptidomimetics beta-turn library.
Download description
	761	ChemDiv, Inc.	PI3K inhibitors library	Pathway Inhibitors	17492
Description: 17493 compounds from the PI3K inhibitors library.
Download description More information
	762	ChemDiv, Inc.	PKM2 analogs	Other Type	381
Description: 381 PKM2 analogs.
	763	ChemDiv, Inc.	PKM2 modulators	Other Type	7242
Description: 7242 PKM2 modulators.
	764	ChemDiv, Inc.	Polymerase library	Other Type	4980
Description: 4980 compounds from Polymerase library.
	765	ChemDiv, Inc.	Protein-protein interactions library	Protein Protein Interaction	218730
Description: 218731 compounds from the library of modulators of Protein-protein interactions.
Download description
	766	ChemDiv, Inc.	PPI alpha helix library	Protein Protein Interaction	25170
Description: 25170 compounds form PPI alpha helix library.
Download description
	767	ChemDiv, Inc.	AKT target library	Other Disease-based	10354
Description: 10354 compounds from the AKT target library.
Download description More information
	768	ChemDiv, Inc.	Anti-Inflammatory library	Other Type	46223
Description: 46223 compounds from the Anti-Inflammatory library.
Download description More information
	769	Life Chemicals Inc.	Biologically Active Compounds Library	Bioactive compounds	8384
Description: Life Chemicals Library of Bioactive Compounds contains over 8,500 small molecules that have been tested in functional, binding and other biological assays and have confirmed bioactivity in vitro and/or in vivo against various biological targets of pharmaceutical interest.
	770	Life Chemicals Inc.	Cysteine Protease Focused Library	Proteases	3204
Description: Life Chemicals collection was searched for compounds similar to compounds from the reference database using MDL public keys and the Tanimoto similarity cut-off of 90%. As result 3,200 compounds were extracted to Life Chemicals Cysteine Protease Focused Library.
	771	Life Chemicals Inc.	Deubiquitinase Focused Library	Other Type	1239
Description: Pharmacophore modeling for search of DUB-specific compounds was done with combination of Cresset and Schrodinger modules. 1,239 prospective small-molecule inhibitors of ubiquitinspecific proteases (USP1,2) were identified.
	772	Life Chemicals Inc.	ERK5 (MAPK7) Kinase Targeted Library	Kinases	940
Description: To design ERK5 (MAPK7) Kinase Targeted Library, reported 4IC7 and 4B99 PDB entries were used as spatial structures for docking. About 900 compounds were identified as having high binding affinity to the active site of ERK5.
	773	Life Chemicals Inc.	FLUORINE FRAGMENT COCKTAILS	Fragments	1038
Description: Life Chemicals has designed a unique Library of Fluorine Fragment Cocktails, employing Rule of Three criteria and MedChem structure filters, including PAINS.The Library of 1,010 fluorinated fragments is pooled in 101 cocktails of 10 compounds.
More information
	774	Life Chemicals Inc.	Fsp3-ENRICHED FRAGMENT LIBRARY ADVANCED SET	Fragments	3948
Description: Applying Fsp4 cut-off to The Life Chemicals General Fragment Library resulted in our Fsp4-enriched Fragment Library. Advanced Fsp4-enriched Fragment Subset comprising nearly 3,200 compounds.
More information
	775	Life Chemicals Inc.	GENERAL FRAGMENT LIBRARY	Fragments	41804
Description: The Life Chemicals General Fragment Library comprises more than 68,000 compounds with MW = 300 and ClogP = 3.0, including 38,000 stock available compounds and 30,000 tangible structures.
More information
	776	Life Chemicals Inc.	Janus Kinase Targeted Library	Kinases	578
Description: Entire Life Chemicals in-stock compound collection was processed with filters for detection and removal of Pan Assay Interference (PAINS) compounds. Docking of the compounds set passed these filters resulted in about 600 molecules combined in 3 libraries focused against three JAK kinases.
	777	Life Chemicals Inc.	Pre-plated Diversity Sets 10K	Diversity	9920
Description: Life Chemicals presents a number of exclusive Pre-plated Diversity Sets composed of 50,000 novel compounds with optimal physico-chemical properties selected from Life Chemicals collection of newly synthesized items by dissimilarity search with average Tanimoto threshold of 80%.
More information
	778	Life Chemicals Inc.	Anti-HCV Library	Anti virus	15702
Description: Life Chemicals collection was searched for small molecules similar to compounds from the reference database using MDL public keys and the Tanimoto similarity cut-off of 90%. This search resulted in a selection of 15,797 compounds.
	779	Life Chemicals Inc.	Antiinflammatory Library	Other Disease-based	1346
Description: Almost 1,400 small molecule potential anti-inflammatory agents were identified in Life Chemicals stock compounds collection using docking screening method. The library covers several stages of production and degradation of signaling intermediates.
	780	Life Chemicals Inc.	Covalent inhibitors library	Pathway Inhibitors	8252
Description: Compounds from Life Chemicals Covalent Inhibitors Library were selected by presence of specific structural fragments (functional groups) that are known to form covalent bonds with amino acid residues in binding sites of target proteins: Lys, Cys, Ser, Asp, Glu and Tyr.
	781	Life Chemicals Inc.	Fsp3 -enriched Library	SP3 compounds	40155
Description: The Library was designed as a result of increased understanding of importance of molecular complexity and the presence of chiral centers in organic compounds, which increases their potential to be suitable drug candidates.
More information
	782	Life Chemicals Inc.	Ion Channel Focused Library (Similarity Search)	Ion Channels	5381
Description: Life Chemicals has applied a number of tools to predict ion channel blockers among Life Chemicals HTS Stock Collection of compounds. As result, a Fingerprint Similarity Ion Channel Targeted Library (more than 5,000 compounds) was designed.
	783	Life Chemicals Inc.	Kinase Targeted Docking Library	Kinases	13545
Description: Life Chemicals offers Kinase Docking Library designed using Receptor Based approach. We developed a docking and scoring strategy to identify potentially active and selective inhibitors on the base of crystal 3D structures of protein-ligand complexes of five kinases from different families
	784	Life Chemicals Inc.	RNA Focused Library	DNA/RNA related	3495
Description: Life Chemicals RNA Focused Library comprises over 3,400 compounds with predicted RNAbinding activity. The library has been designed with two ligand-based approaches. 1. 2D Similarity Search; 2. Bayesian Modeling
	785	Life Chemicals Inc.	Natural Products-like Compounds Library - Chemoinformatics & Substructure search	Natural Products	1935
Description: Life Chemicals MAP Focused Library is aimed at type I inhibitors that could bind to ATP-binding site of the protein within DFG-in conformation of the activation loop.
	786	Life Chemicals Inc.	PDE10 Targeted Library	CNS	426
Description: Inhibitors of PDE10 may potentially treat psychiatric and neurological diseases, including schizophrenia, delusional disorder, anxiety disorders, Alzheimers disease, movement disorders such as Parkinsons and Huntingtons diseases. 427 small molecules were found as potential PDE10 inhibitors from Life Chemicals stock compound collection.
	787	Life Chemicals Inc.	Phosphatase Targeted Library	Kinases	1140
Description: Applying similarity search method against reference compounds sets from ChEMBL and PubChem databases, Life Chemicals has designed two libraries of small molecule compounds with predicted activity towards phosphatase targets.
	788	Life Chemicals Inc.	Polymerase Focused Library - Similarity to ChEMBL Database	Kinases	1245
Description: 1,300 advanced stock available compounds extracted by similarity search with Tanimoto threshold 85% against reference set of 20,000 active compounds from ChEMBL database.
	789	Life Chemicals Inc.	PPI FRAGMENT LIBRARY	Fragments	2843
Description: Fragment-based library focused on inhibition of protein-protein interactions. PPI fragments have TPSA values higher than it was generally claimed when practicing a common approach to fragment-based drug design. The main result is a special chemical space for compounds with a common function of PPI interaction inhibition. More than 2,500 compounds were extracted into The Life Chemical…
More information
	790	Life Chemicals Inc.	ROCK Targeted Libraries	Kinases	1357
Description: Rho-associated protein kinases (ROCK) are serine/threonine kinases involved in numerous cellular motility regulation processes from cell migration to cellular contractility and control amount of microfilaments. ROCK1 and ROCK2 isoforms have been used as targets in virtual screening performed with Schrodinger software that has also been used for preparation of protein molecule conform…
	791	Life Chemicals Inc.	Thrombin Targeted Library	Proteases	2345
Description: Totally 2,300 Thrombin targeted compounds were extracted from Life Chemicals stock of screening compounds by LASSO tool.
	792	Life Chemicals Inc.	Vascular Endothelial Growth Factor Receptor Kinase 2 (VGFR-2) Focused Library	Cardiovascular Disease	1002
Description: Life Chemicals VGFR-2 Focused Library comprises potential VEGFR-2 type II inhibitors that could bind to the kinase in DFG-out conformation of the activation loop.
